# Supplementary material for: A reconfigurable and magnetically responsive assembly for dynamic solar steam generation
Source: Nat Commun. 2022 Jul 27;13:4335. doi: 10.1038/s41467-022-32051-3 (PMC9329472; doi:10.1038/s41467-022-32051-3)
Supplement: Supplementary file 9 — Source Data [file 41467_2022_32051_MOESM9_ESM.xlsx]

## Sheet: Figure 2e
	GO	Fe3O4	Fe3O4@GO	Fe3O4@G
Zeta potential(mV)	Count
-149	0	0	0	0
-145	0	0	0	0
-142	0	0	0	0
-139	0	0	0	0
-136	0	0	0	0
-132	0	0	0	0
-129	0	0	0	0
-126	0	0	0	0
-122	0	0	0	0
-119	0	0	0	0
-116	0	0	0	0
-113	0	0	0	0
-109	0	0	0	0
-106	0	0	0	0
-103	0	0	0	0
-100	0	0	0	0
-96	0	0	0	0
-93	0	0	0	0
-90	0	0	0	0
-87	0	0	0	0
-83	323.669	0	0	0
-80	1308.29	0	0	0
-77	3432.48	0	0	0
-73	6165.22	0	0	0
-70	13659.8	0	0	0
-67	23387.1	0	0	0
-64	31055.4	0	0	0
-60	47159	0	0	0
-57	68595	0	0	0
-54	89025.5	0	0	0
-50	112367	0	0	0
-47	120704	0	0	0
-44	121065	0	1674.37	0
-41	125254	0	5375.91	0
-37	111886	0	16579.1	0
-34	86896.8	0	43912.5	3506.8
-31	60589	0	139995	21301.4
-28	40226	0	320836	42426.8
-24	30080.6	0	397050	57581.4
-21	23156.4	0	274255	96286.8
-18	18343.7	0	125147	123033
-14	12690.5	0	60870.7	89715.2
-11	9725.66	0	49302.8	52744.6
-8	8049.09	0	46452.4	35802.2
-5	5399.73	0	30937.7	24243.1
-1	2028.28	0	11930.4	27497.6
2	0	0	5148.49	31540.4
5	0	11285.9	7296.33	18616.4
8	0	137681	8821.96	4742.63
12	0	346495	7569.68	603.482
15	0	355496	2738.54	1996.21
18	0	179275	0	1326.93
22	0	53100.7	0	0
25	0	7578.89	0	0
28	0	0	0	0
31	0	0	0	0
35	0	0	0	0
38	0	0	0	0
41	0	0	0	0
45	0	0	0	0
48	0	0	0	0
51	0	0	0	0
54	0	0	0	0
58	0	0	0	0
61	0	0	0	0
64	0	0	0	0
67	0	0	0	0
71	0	0	0	0
74	0	0	0	0
77	0	0	0	0
81	0	0	0	0
84	0	0	0	0
87	0	0	0	0
90	0	0	0	0
94	0	0	0	0
97	0	0	0	0
100	0	0	0	0
104	0	0	0	0
107	0	0	0	0
110	0	0	0	0
113	0	0	0	0
117	0	0	0	0
120	0	0	0	0
123	0	0	0	0
126	0	0	0	0
130	0	0	0	0
133	0	0	0	0
136	0	0	0	0
140	0	0	0	0
143	0	0	0	0
146	0	0	0	0

## Sheet: Figure 2f
	Fe3O4	Fe3O4@GO	Fe3O4@G	Smoothed Fe3O4@G	Smoothed Fe3O4@GO	Smoothed Fe3O4
Raman shift(cm-1)	Intensity(a.u.)
102.978	68	204	307	307	204	68
104.812	77	209	325	316.333	204	75
106.646	80	199	317	322.6	206.8	77.2
108.481	77	201	326	329.571	212.429	77.2857
110.314	84	221	338	330	210.333	75.4444
112.146	73	233	357	328.636	209.727	74.4545
113.978	82	220	337	326.308	207.846	73.4615
115.812	73	206	341	324.467	207.467	73.8667
117.643	65	200	322	323.294	207.294	73.9412
119.474	74	203	324	321.947	206.211	73.8947
121.305	66	211	321	321.81	205.667	73.9048
123.135	61	200	317	322.286	206.095	73.9048
124.967	75	195	310	322.095	206.333	73.2381
126.796	78	204	312	322.714	206.524	72.7619
128.626	75	206	313	322.857	207.286	73
130.454	77	205	307	322.286	206.476	72.8571
132.283	72	207	322	320.429	205.429	72.7619
134.111	68	196	314	320.19	204.952	72.2857
135.941	79	198	307	319.095	204.476	71.9048
137.768	70	197	313	319.143	205.476	72.2857
139.595	78	204	328	319.143	205.81	72.3333
141.422	68	213	317	320.143	205.714	72.5714
143.248	63	214	321	320.571	205.952	73.0952
145.074	70	203	330	321.81	206.81	73.3809
146.9	82	217	329	322.048	206.81	73.0952
148.725	81	204	326	321.857	207.095	72.8095
150.552	71	211	318	322.095	207.286	73.0952
152.376	72	210	332	322.81	207.714	73.1429
154.2	65	196	318	323.19	208.524	73.4286
156.024	73	221	323	323.524	208.952	72.8095
157.848	75	210	324	323.667	209.762	73.0476
159.671	71	209	342	322.905	209.952	72.9048
161.493	72	205	326	323.238	209.762	73.6191
163.316	81	213	336	323.81	209.762	74.4762
165.138	72	204	317	324.19	210.238	75.6191
166.96	69	212	309	324.762	210.762	75.3333
168.781	83	209	312	325.333	211.714	75.5714
170.602	73	216	337	326.048	212.238	76.0952
172.422	74	213	322	326.333	212.476	77.1429
174.243	66	207	314	326.81	213.762	78.2381
176.062	75	214	316	326.619	213.714	79.2857
177.882	75	208	312	327.048	214.143	79.7619
179.701	83	209	324	326.095	215.286	80.7619
181.52	81	214	333	325.857	216.286	82.3809
183.338	94	213	338	325.095	216.905	83.4286
185.156	76	228	341	325.381	217.714	85.7143
186.974	86	224	338	326.238	219.286	88.0476
188.792	82	222	333	326.095	222.238	90.9524
190.609	94	215	338	325	225.476	95.7619
192.425	88	223	328	324.19	229.429	102.571
194.242	95	220	319	324	235.143	110.667
196.058	85	219	333	323.286	242.19	120.286
197.873	92	233	322	322.667	251.905	131.476
199.688	106	226	321	322.19	261.571	142.381
201.503	103	226	320	320.381	270.238	150.571
203.318	120	221	323	318.571	276.762	156.857
205.13	118	245	327	317	280.857	162.714
206.944	144	271	309	315.571	283.286	166.143
208.757	174	284	314	314.143	284.905	169.095
210.57	217	296	305	313.619	286.714	170.476
212.383	236	327	310	312.857	287.762	172.095
214.196	277	362	301	312.619	289	173
216.008	310	412	299	311.524	289.81	174.429
217.819	312	412	314	310.857	289.429	175
219.629	253	396	295	310.952	289.143	175.667
221.44	226	350	300	310.619	289.857	175.905
223.25	199	314	308	310.381	289.81	175.286
225.061	158	275	308	310.048	288.905	174.905
226.871	144	256	303	310.81	286.762	173.048
228.68	123	253	327	311.524	284.238	169.571
230.487	122	245	312	312.238	281.714	164.19
232.296	114	246	314	313.143	277.19	157.952
234.105	115	236	310	314.619	271.143	149.81
235.913	104	225	308	315.857	263.381	140.524
237.721	120	220	323	317.095	256	131.476
239.526	108	241	313	318.952	248.619	125.143
241.333	107	220	318	320.571	243.429	120.429
243.14	110	226	320	322.429	240.571	117.571
244.947	105	226	325	323.143	239.619	116.476
246.751	101	231	329	324.476	239.667	116.333
248.556	104	243	320	324.667	240.048	117.476
250.362	105	232	329	325.238	241.048	119.143
252.167	106	235	332	325.81	242.143	121.952
253.969	115	249	325	326.714	244.429	125.429
255.774	122	257	340	327.619	247.667	130.714
257.578	120	241	334	327.952	251.524	135.286
259.379	127	241	334	328.952	255.238	141.19
261.182	139	254	347	328.714	260.095	147.095
262.985	135	255	323	328.762	265.143	152.571
264.786	141	257	331	328.476	269.619	156.952
266.588	147	261	331	328.429	274.381	162.619
268.39	157	266	324	329.19	277.524	166.905
270.189	173	269	326	329.952	281.429	170.333
271.991	188	284	329	329.857	283.952	174
273.791	215	293	327	330	285.619	176.143
275.59	216	301	330	329.19	286.952	177.524
277.39	232	319	334	329.333	287.952	178.19
279.19	231	322	313	329.143	288.619	178.286
280.987	225	332	321	328.381	288.429	177.238
282.786	197	320	319	329	288.095	176.143
284.585	220	331	328	329.381	288.048	174.571
286.381	194	309	336	330.095	287.095	171.81
288.179	177	314	345	330.762	285.238	169.381
289.975	183	288	330	331.143	283.476	165.762
291.772	160	284	328	331.762	280.667	161.333
293.567	151	285	323	332.286	277.571	155.524
295.363	134	262	337	332.762	274.238	150.143
297.16	129	255	330	333.714	270.048	143.238
298.954	117	250	331	336.286	265.381	136.143
300.749	112	248	336	337.619	260.381	129.095
302.542	108	256	339	339.19	256.095	123.429
304.337	89	241	346	340.476	250.571	116.524
306.13	106	227	338	342.333	246.524	110.952
307.924	97	232	334	343.143	242.571	106.476
309.716	95	225	342	344.143	239.524	101.333
311.509	93	228	338	345.571	236.857	97.4286
313.3	103	231	340	347.476	234.095	94.2857
315.093	87	231	354	348.81	233	91.7619
316.883	82	224	367	350.81	231.762	89.3333
318.675	77	227	349	351.429	230.429	87.4762
320.465	78	230	352	352	229.19	85.9048
322.256	75	215	355	352.571	227.905	84.1429
324.045	77	224	375	352.81	226.905	83.6667
325.836	83	231	362	353.143	226.524	82.7619
327.624	75	224	351	353.571	226.286	82.1905
329.414	78	228	358	354	226.048	80.9048
331.202	85	227	363	354.524	225.952	80.1429
332.989	81	239	365	354.667	225.333	79.2857
334.778	78	229	372	353.476	224.429	78.6191
336.565	78	222	344	352.619	224.524	78.8095
338.353	79	222	348	352.524	224.857	78.5714
340.139	71	229	351	351.714	224	78.3809
341.924	79	220	351	351.952	224.524	78.2857
343.712	87	219	345	349.81	224.381	78.5238
345.497	85	227	343	348.571	223.524	78.8571
347.283	68	220	351	348.048	223.476	79.0952
349.067	77	226	349	346.952	223.714	78.7619
350.851	85	218	343	346.048	223.762	78.6191
352.637	73	212	329	344.476	222.714	79.1429
354.42	86	226	349	343.143	222.048	79.3333
356.202	72	234	347	343.476	222.286	79.8571
357.987	74	212	335	343.143	223	80.5714
359.769	73	226	360	342.333	223.238	81.5714
361.551	82	221	330	341.952	223.429	82.5238
363.334	90	213	336	341.81	224.571	83.1429
365.115	80	223	340	341.429	224.143	84.0476
366.896	71	233	335	340.952	224.952	86.1429
368.676	82	228	344	340.143	225.81	87.4762
370.458	92	217	332	339.286	226	88.2857
372.238	82	215	344	339.476	227.381	90.3333
374.017	89	227	351	338.905	227.81	91.3333
375.798	94	237	341	338.19	227.905	93.2381
377.577	92	234	334	337.905	228.905	94.3809
379.355	99	224	343	336.286	230.095	95.5238
381.133	100	243	342	335.619	230.905	96.4762
382.913	104	218	335	335.381	232	96.4286
384.69	112	237	341	334.524	231.81	96.9524
386.467	105	244	332	334.381	231.81	98.1905
388.243	102	222	325	333.238	231.524	98.9048
390.02	116	241	333	332.476	231.952	98.7143
391.798	107	235	337	331.476	232.286	98.8095
393.573	112	236	332	329.381	231.619	98.2857
395.348	98	233	329	327.857	230.714	97.2857
397.123	97	251	326	326.619	229.619	96.1905
398.898	102	238	316	325	228.714	95.4286
400.672	89	236	331	323.381	227.048	94.2857
402.448	91	219	322	322.19	226.429	93.0476
404.221	97	233	332	320.857	224.524	91.6191
405.994	97	222	320	319.524	222.381	90.3333
407.767	88	226	316	318.714	221.095	88.6667
409.54	84	222	323	318.095	219.238	86.7619
411.312	78	213	307	316.81	217.714	85.1905
413.083	73	218	309	315.714	216.381	82.9048
414.857	69	211	308	314.81	214.571	81.5238
416.628	83	205	309	313.905	212.143	79.8571
418.399	76	208	308	314.048	210.048	78.3333
420.169	78	205	310	312.857	208.381	77.5714
421.939	82	197	313	312.238	207.095	76.5714
423.709	78	199	304	311.524	205.714	75.1429
425.478	67	195	308	311.238	204.667	73.6667
427.247	76	202	320	310.952	203.952	72.6667
429.016	74	203	310	310.619	203.381	71.5714
430.784	64	208	309	311.048	202.381	71.1429
432.552	69	195	310	311.667	201.476	70.6667
434.32	62	200	307	311.857	201.238	70.5714
436.087	70	194	319	312.048	201.429	69.7619
437.854	73	201	306	312.714	201.238	69.1905
439.621	70	192	309	313.333	201.333	68.8571
441.387	67	204	317	313.476	201.857	68.3809
443.153	66	200	314	314.238	202.286	68
444.919	67	211	310	314.952	202.857	68.2381
446.684	61	210	316	315.286	203.333	68.3333
448.449	69	192	316	316	203.286	68.2857
450.214	63	199	322	316.667	203.857	68.9048
451.978	67	206	312	316.905	204.762	69.4762
453.742	66	209	313	317.667	205.143	70.1905
455.506	64	204	322	318	205.857	70.5238
457.269	71	207	323	318.81	206.524	70.5238
459.032	72	208	316	319.619	207	70.5238
460.795	70	208	320	319.952	207.524	71.0476
462.557	72	207	323	320.429	208.095	71.8571
464.319	78	212	327	321.476	208.905	72.2857
466.08	73	202	325	321.857	208.857	73.1429
467.841	77	220	323	322.667	209.952	73.2857
469.602	81	214	315	322.857	211.19	74.0952
471.361	77	208	323	323.905	211.476	74.1905
473.121	77	209	326	325.381	212.095	74.7619
474.881	73	215	323	325.857	213	75.3809
476.641	70	202	326	325.81	212.952	76.1429
478.4	78	215	324	326.619	213.333	76.4762
480.159	83	212	324	327.095	213.81	76.6667
481.917	76	228	332	327.857	213.143	77.2381
483.673	79	209	324	328.286	212.857	77.0952
485.431	72	215	333	328.476	213.048	77.0952
487.189	80	225	326	328.19	212.619	76.8095
488.946	69	212	334	329.048	212.905	76.9048
490.703	78	222	344	329.143	213.238	76.4286
492.459	77	223	332	329.238	213.333	76.1905
494.213	87	206	322	329.714	213.143	76
495.969	79	216	333	328.81	213.619	76.1905
497.725	74	218	330	329.095	213.381	75.7619
499.48	84	193	339	328.952	213.286	75.1429
501.232	75	206	336	328.286	211.571	74.5238
502.987	73	206	329	328.333	210.905	74.3333
504.741	71	211	317	327.524	210.048	74.2381
506.495	83	220	333	327.762	208.714	73.5238
508.246	67	215	325	327.048	208.571	73.1905
509.999	72	211	328	325.905	207.429	72.9048
511.752	69	211	333	325.286	206	72.6667
513.505	74	212	307	325.238	205.714	72.6191
515.255	69	210	330	324.048	204.286	72.0952
517.007	70	210	321	322.952	203.905	71.5238
518.758	63	192	318	321.476	203.81	70.4762
520.507	75	195	325	320.619	202.762	70.2857
522.258	70	197	316	320	202.381	69.8571
524.008	65	197	331	319.429	201.095	69.6191
525.756	62	209	319	319	199.905	68.2857
527.506	72	198	320	318.571	199.476	68.4286
529.256	72	193	319	318.238	198.905	68.6191
531.003	86	200	321	317.619	197.667	68.6191
532.752	68	186	308	317.81	196.952	67.9048
534.5	62	210	307	317.238	196.762	67.6191
536.246	62	191	308	316.667	195.81	67.9048
537.994	71	184	318	316.143	195.952	67.9524
539.741	64	198	316	315.476	196	67.8095
541.486	66	184	305	315.476	196.095	67.9524
543.233	55	195	324	314.333	196.286	68.0952
544.977	70	206	316	313.857	195.81	68
546.724	76	199	321	313.238	195.619	67.7619
548.467	69	185	320	312.952	196.238	68.0476
550.213	59	197	311	312.524	196.286	66.9048
551.958	63	206	318	312.571	197.095	67.7143
553.701	76	190	309	312.524	197	68.2381
555.445	64	195	307	312.619	197.714	68.7619
557.187	72	196	311	312.286	198.381	69.3809
558.931	73	199	316	312.048	198.381	70.1905
560.672	68	201	307	312.524	198.667	70.1429
562.415	60	199	309	312.381	199.048	71.3333
564.156	67	194	307	311.81	198.81	72.3333
565.899	78	206	313	311.381	198.667	73.0476
567.639	62	201	312	310.952	200.19	73.6191
569.38	85	203	309	310.619	200.429	74.8571
571.12	73	208	306	310.19	200.238	75.4762
572.861	73	206	310	310.143	201	75.4762
574.6	84	198	311	309.619	201.714	76.8095
576.34	81	198	311	309.333	201.905	77.6191
578.078	65	190	315	309.095	203	78.5238
579.818	80	203	321	308.905	203.762	79.2857
581.555	91	201	304	309.333	203.714	80.2381
583.294	91	196	312	308.81	204.286	81.0476
585.031	81	217	311	309.048	204.524	81.1429
586.768	85	202	304	308.905	204.714	81.9048
588.506	76	202	309	309.143	204.762	81.7143
590.242	76	206	308	308.762	205.333	81.5714
591.979	92	210	296	308.81	205.429	82.1429
593.714	89	200	305	309.667	205.81	81.7143
595.449	92	222	311	309.714	206.238	81.5714
597.185	84	217	303	310.429	206.857	82.0952
598.919	80	198	318	310.714	207.048	81.5238
600.653	84	206	296	311.333	207.333	80.6191
602.389	80	211	318	312.286	208	79.7619
604.122	78	205	309	312.952	207.381	79.3809
605.854	81	204	314	314.19	207.857	78.3809
607.589	70	220	298	315.333	208.524	78.0476
609.321	85	208	311	316.524	208.19	78.2857
611.053	75	206	329	317.905	208.238	77.5238
612.786	78	207	312	318.857	208.429	76.5714
614.518	76	203	330	319.952	207.381	75.3333
616.248	68	207	327	321.19	207.095	74.3809
617.981	72	207	317	322.095	207.905	74
619.711	73	210	332	324.143	208	73.2381
621.441	73	204	325	324.762	208.381	72.5714
623.17	64	212	330	326.381	208.619	71.8571
624.901	69	216	333	327.143	208.952	71.5238
626.63	81	199	333	328.571	208.238	71.5238
628.359	76	211	325	329.476	208.571	70.8095
630.087	69	204	325	330.238	208.667	71
631.817	66	200	334	331.238	208.667	70.4762
633.544	64	211	329	331.619	208.714	70.4286
635.271	72	215	337	332.143	208.714	70.9524
636.998	68	208	339	333.238	208.571	70.7143
638.727	66	219	331	333.571	208.762	70.6667
640.453	63	210	343	333.762	209.095	70.6667
642.179	74	211	330	334.524	209.333	70.9524
643.904	70	205	328	334.667	209	71.2381
645.63	70	215	330	335	209.143	70.7619
647.355	79	208	345	335.524	208.714	70.7143
649.081	67	207	333	336.238	208.762	70.9048
650.805	75	204	338	336.095	208.81	70.7619
652.529	79	207	338	336.571	208.476	70.9048
654.253	67	204	340	336.857	208.095	70.4286
655.976	72	214	339	336.905	207.857	70.6191
657.699	73	211	329	338.381	207.476	70.4762
659.422	70	217	346	338.429	206.905	70.4286
661.146	75	209	336	338.19	206.476	70.0952
662.868	71	202	340	338.571	206.286	69.4762
664.589	75	202	336	339.095	205.619	69.6667
666.311	73	205	340	339.19	205.333	69.0476
668.032	63	201	331	339.667	204.857	68.9524
669.752	67	204	339	340.048	205.143	68.6191
671.473	62	207	343	339.952	205.095	67.9048
673.193	72	203	340	340	204.476	67.7619
674.912	63	211	362	340.429	203.857	66.9524
676.631	62	198	344	340.667	203.619	66.5714
678.35	67	202	325	340.429	202.81	66.7143
680.069	57	201	336	341.143	202.81	66.6667
681.788	74	201	341	341.667	203.19	66.7619
683.506	66	202	347	342.238	203.143	66.3333
685.223	65	197	343	342.476	203.667	66.4286
686.941	68	210	346	343.048	203.81	66.4762
688.658	64	206	336	343.333	204.381	67.0476
690.374	64	191	341	344.095	204.381	67.0476
692.091	55	201	348	343.905	204.667	66.4762
693.807	65	206	334	343.571	204.095	66.5714
695.523	73	200	341	342.714	204.429	66.8095
697.238	74	209	351	343.429	204.286	66.6667
698.953	73	210	351	343.619	204.238	67.1905
700.668	66	201	348	343.143	204.667	66.6667
702.382	75	216	345	342.667	204.952	66.7143
704.096	64	204	343	341.667	205.238	66.4286
705.81	79	216	345	341.286	204.429	66.6667
707.524	62	207	359	340.905	204.333	66.4762
709.237	60	209	336	340.19	204.905	66.8571
710.948	65	199	355	339.143	204.81	66.9524
712.66	67	205	326	338.714	204.619	66.7619
714.372	64	199	340	338	204.619	66.6667
716.084	68	200	340	336.19	203.952	65.7143
717.796	63	210	331	334.619	202.762	65.0476
719.507	67	208	337	332.905	201.952	64.6667
721.218	59	203	322	330.905	201.095	63.6667
722.928	73	193	338	329.381	200.143	63.9524
724.636	60	204	328	327.19	199.048	63.5238
726.346	72	203	326	324.333	198.429	63.1905
728.056	57	199	326	323.048	197.667	63.6191
729.765	61	202	325	320.524	197.095	63.4762
731.474	71	200	326	319.333	196.286	63.0952
733.181	54	195	313	316.952	195.667	62.9048
734.889	59	185	318	315.048	195.476	62.5238
736.597	58	184	312	313.667	194.095	62.3333
738.305	54	198	303	311.095	193.048	61.7619
740.012	70	184	311	309.619	191.571	61.6191
741.717	70	193	299	307.333	191	60.7143
743.424	55	194	299	305.571	189.952	60.6191
745.13	69	193	309	303.81	188.857	60.1429
746.836	62	187	302	301.952	188.19	60.7619
748.54	59	188	301	299.81	187.286	60.8095
750.245	60	186	290	297.81	186.714	60.6191
751.95	60	196	300	296.19	186.429	60.5238
753.653	59	181	302	294.381	186.19	60.7143
755.357	55	186	283	293	185.81	60.6191
757.061	56	172	291	291.81	185.095	60.6191
758.763	54	181	290	290.667	184.857	59.7143
760.467	58	182	291	290.571	184.905	58.7619
762.17	62	180	289	290.095	184.286	58.9524
763.871	70	185	287	288.952	183.81	58.2857
765.573	62	183	280	288.048	183.238	58.1905
767.275	67	188	284	286.857	182.571	58.0476
768.975	52	189	279	286.952	181.952	58.0476
770.677	63	180	280	285.905	180.952	57.7143
772.378	56	176	283	285.571	181.238	57.5714
774.077	54	183	278	285.476	180.857	57.5714
775.777	51	179	287	285.333	180.952	57.6191
777.477	50	194	297	284.905	181	57.5238
779.175	59	181	289	284.381	180.857	57.3333
780.875	55	183	285	284.333	180.286	57.3809
782.572	60	175	283	283.857	180.19	56.7143
784.271	56	174	276	283.476	179.667	56.4286
785.968	60	173	292	283.524	178.905	55.8571
787.666	53	175	278	283.095	179.095	56.6191
789.364	56	187	295	282.81	178.952	56.1429
791.06	55	178	281	282.571	178.762	56.3809
792.757	57	174	288	283	178.048	56.7143
794.452	52	182	281	282.429	178.238	56.8571
796.149	54	179	280	281.667	176.952	57.5238
797.843	63	168	288	280.857	177.095	57.4762
799.54	56	183	277	280.381	176.857	57.1905
801.233	56	172	272	280.333	176.905	57.0952
802.929	55	172	285	280.476	177.19	57.1429
804.622	68	193	270	280.19	177.905	57.2381
806.317	53	177	274	280.333	178.048	57.1429
808.009	61	172	278	279.762	177.714	56.9048
809.703	61	168	287	279.381	177.238	57
811.395	54	183	275	279.19	177.429	56.7619
813.087	64	167	281	279.048	176.905	57.0476
814.78	58	184	272	279	176.667	57.1905
816.471	49	178	275	278.429	177.143	57.0476
818.163	58	176	282	278.667	177.476	57.1905
819.854	57	180	279	278.857	177.571	57
821.546	62	188	286	278.81	177.667	57.1905
823.235	51	178	281	279.143	176.714	56.6191
824.925	51	180	283	279.714	176.857	56.8571
826.616	57	168	273	279.81	176.905	56.3809
828.304	52	178	284	279.524	177.286	56.5238
829.995	58	171	278	279.667	176.857	56.6667
831.683	57	174	279	279.619	177.476	56.5714
833.37	60	178	276	280.048	177.286	56.7143
835.06	59	190	282	280.762	177.095	56.8571
836.747	52	174	276	280.429	176.762	56.6191
838.434	59	174	284	280.286	176.619	56.5714
840.122	56	173	277	280	176.381	56.3809
841.808	58	180	286	280.048	175.857	57.1905
843.494	51	173	280	279.762	175.19	57.5238
845.182	64	176	281	280	175.476	57.6191
846.867	57	174	278	279.857	175.381	57.8095
848.552	62	180	280	280.095	175.429	57.5714
850.236	61	180	281	279.81	175.81	57.7619
851.922	52	174	290	279.571	175.571	57.9524
853.606	53	169	275	279.286	175.238	57.7143
855.29	56	177	276	279.095	175.762	58.2381
856.973	58	183	280	278.429	175.952	58.0476
858.658	68	167	282	278.333	176.238	58.3333
860.341	58	166	277	278.048	176.048	58.1429
862.023	59	174	278	277.857	176.381	58.3809
863.705	56	176	281	277.905	176.571	58.2857
865.389	53	172	283	278.143	176.619	58.2857
867.07	61	182	273	277.619	176.524	57.7143
868.751	64	173	271	276.81	176.476	57.2857
870.432	54	183	276	275.667	176.667	57.6667
872.113	63	185	272	275.714	177.19	57.9048
873.793	55	178	270	275.952	177.476	57.9048
875.475	62	179	275	275.381	177.429	58.0952
877.154	54	176	280	274.905	178.19	57.5714
878.833	56	180	276	274.857	178.81	57.3809
880.512	62	180	282	275	179.048	57.1429
882.191	57	175	283	274.905	179.381	57
883.869	50	178	269	274.952	179.714	57.3809
885.547	52	179	264	274.81	179.381	57
887.227	60	178	266	274.714	179.286	56.3809
888.904	58	180	276	274.81	178.762	56.3333
890.581	56	183	281	274.81	178.238	56.0952
892.258	62	182	268	274.762	177.714	56.4286
893.934	57	183	272	275.143	177.524	56.3809
895.61	54	179	276	275	177	56.9524
897.286	54	179	281	275.429	177.333	56.5714
898.961	53	183	279	275.095	177	56
900.636	61	179	284	275.048	177.143	56.0476
902.311	53	175	270	275.524	176.762	56.3809
903.986	51	171	269	276.381	176.667	56.5714
905.66	53	172	278	277.048	176.571	56.3333
907.334	58	174	272	277.381	176	55.9524
909.007	62	167	269	277.286	175.524	56.0476
910.68	61	175	283	277.286	175.238	55.9524
912.353	66	165	277	277.667	175	55.4762
914.026	48	187	285	276.952	174.571	55.5238
915.698	50	173	275	276.714	174.238	55.4762
917.37	58	178	282	276.524	174.048	55.6191
919.042	57	170	279	276.524	173.762	55.2857
920.713	56	177	282	276.667	174.238	55.3809
922.384	55	176	280	277	174.476	55.5238
924.055	50	168	283	276.952	175.095	55.8571
925.726	58	173	279	277.429	175.286	55.7619
927.396	60	176	268	277.286	175.476	55.6667
929.065	47	178	280	276.667	175.476	55.1429
930.735	55	170	261	276.857	176.619	54.4286
932.404	53	172	276	276.571	175.81	54.8571
934.073	56	179	275	276.429	175.952	54.7143
935.74	54	173	284	276.286	175.667	54.6191
937.408	55	185	273	276.333	176.048	54.5714
939.076	54	176	276	275.571	176.048	54.1429
940.743	60	185	277	275.19	175.762	53.9048
942.411	56	178	282	274.619	175.714	54.0952
944.078	60	171	266	274.381	175.762	54.0476
945.744	50	175	270	274.429	175.238	54.0476
947.409	51	189	281	274.19	174.952	53.8095
949.075	57	170	279	275.333	175.286	53.5238
950.741	47	176	272	275.667	175.81	53.3333
952.406	56	172	279	275.952	175.429	53.0952
954.071	56	178	280	275.476	175.619	53.2857
955.736	47	177	266	275.381	174.81	53.0952
957.398	50	170	272	275.286	174.952	53.0952
959.063	54	167	271	275.19	174.429	52.7619
960.727	57	174	274	274.714	174.524	52.8571
962.39	60	165	269	275.476	174.905	52.4286
964.051	42	172	275	275.619	174.952	52.5714
965.714	49	177	285	275.81	174.048	52.6191
967.377	49	183	283	275.857	173.952	52.3809
969.039	51	171	281	276.619	174.143	52.4286
970.699	58	177	274	276.381	174.238	52.0952
972.361	51	168	271	276.952	174.381	52.3333
974.023	54	179	274	277.333	174.333	52.6667
975.682	53	174	275	277.714	174.714	52.9524
977.343	58	180	272	278.19	174.952	52.7143
979.003	51	179	282	278.095	175.048	53
980.661	53	176	273	278.429	175.619	52.5238
982.321	52	170	285	278.429	175.333	53.1429
983.981	52	168	280	278.381	175.286	53.5238
985.638	48	180	288	278.143	175.619	53.4762
987.297	49	174	274	277.905	176.381	53.6191
988.956	61	181	292	278.095	176.286	53.0476
990.612	54	176	274	278.286	176.714	53.2857
992.27	56	178	280	278.905	176.429	53.1905
993.928	49	172	281	279	176.524	53.4286
995.583	63	176	272	278.905	175.952	53.2381
997.24	50	177	276	278.857	175.952	53.0952
998.895	55	166	275	278.905	175.619	53.6667
1000.55	57	176	284	278.952	175.667	53.8095
1002.21	48	190	278	278.524	176.19	54
1003.86	54	187	276	278.143	176.333	54.5714
1005.52	46	175	278	278.524	176.714	55.1905
1007.17	56	177	275	277.905	176.476	54.5238
1008.83	52	173	287	278.19	176.667	54.7143
1010.48	58	176	277	278.476	176.333	54.4762
1012.13	54	168	270	278.571	176.857	54.9048
1013.78	48	179	281	278.952	176.952	54.4762
1015.44	65	169	274	279.333	177.095	54.8095
1017.09	55	171	286	279.238	177.238	54.8095
1018.74	56	179	271	278.81	176.714	54.4286
1020.39	60	183	280	278.952	176.095	54.7619
1022.05	62	182	282	279.095	175.667	54.8571
1023.7	47	176	279	279	175.762	55.2381
1025.35	58	180	280	279.19	176.048	55.2381
1027	51	171	286	278.667	175.952	55.4286
1028.65	58	183	283	278.857	176.048	55.1905
1030.3	54	178	280	278.952	175.952	55
1031.95	57	180	284	278.762	175.81	55.1429
1033.6	55	169	273	278.905	176.286	54.7619
1035.24	49	165	275	278.333	176.429	54.6667
1036.89	55	177	281	278.571	176.381	54.6191
1038.54	56	178	279	278.429	175.905	54.4286
1040.19	54	177	276	278.476	175.905	53.4762
1041.84	56	183	279	278.333	176.286	53.9524
1043.48	56	171	276	278.524	176.238	53.8095
1045.13	53	178	281	278.714	176.429	53.8571
1046.78	50	166	272	278.571	175.905	53.4762
1048.42	51	176	277	278.667	175.905	53.5238
1050.07	57	179	277	278.619	176	53.2381
1051.72	53	174	274	279.095	176.048	53.0952
1053.36	55	178	276	279.286	176.857	53.1905
1055.01	56	173	277	279.095	177	52.9048
1056.65	42	182	283	278.952	177.048	53
1058.3	57	184	276	279.381	177.048	52.8095
1059.94	55	179	284	279.143	176.238	52.3333
1061.58	52	175	290	279.476	176.571	51.8095
1063.23	50	172	280	279.571	176.524	52.0476
1064.87	55	178	282	280.143	177.238	52.2381
1066.51	51	182	283	280.095	177.714	52.5238
1068.16	52	170	283	280.571	177.714	51.9048
1069.8	51	182	279	281.095	178.238	51.9524
1071.44	49	180	277	281.619	177.905	51.7143
1073.08	58	179	276	282.333	177.524	51.5238
1074.72	50	177	285	282	177.762	52.2381
1076.36	46	166	274	282.143	177.429	52
1078.01	45	178	283	282.143	177.524	51.7619
1079.65	58	177	283	281.571	177.238	51.8571
1081.28	54	181	284	281.714	177.143	51.9048
1082.92	57	186	276	282.524	177.19	51.5714
1084.56	44	179	287	281.952	177.048	51.3809
1086.2	54	185	285	282.19	177.286	51.3809
1087.84	50	171	287	282.714	177.381	51.5714
1089.48	52	165	292	283.19	177.476	51.5714
1091.12	57	187	276	284.095	177.762	51.6667
1092.75	52	177	279	284.81	177.619	51.6191
1094.39	50	181	284	285.476	178.524	51.8571
1096.03	54	169	278	285.81	178.81	52.2857
1097.67	51	170	283	286.429	179.19	52.2381
1099.3	48	179	299	286.81	178.905	52.3809
1100.94	47	179	271	287.762	178.19	52.5238
1102.57	52	175	288	288.429	178.143	52.8095
1104.21	55	184	290	289.048	178.238	52.7143
1105.85	49	182	287	289.571	178.905	53.0952
1107.48	60	185	295	289.667	179.762	53.5714
1109.11	49	174	300	290.476	179.619	53.1905
1110.75	51	185	288	291.238	180.238	53.3809
1112.38	54	184	290	291.905	180.571	53.6191
1114.02	57	185	296	292.238	181.381	53.6667
1115.65	57	175	292	292.619	182.143	53.5714
1117.28	60	171	296	292.381	182.333	53.6667
1118.91	50	178	301	293.381	183.19	53.8571
1120.55	52	187	298	293.476	183.286	54.1429
1122.18	58	185	298	293.238	183.476	54.0476
1123.81	62	183	294	292.81	183.762	54.6667
1125.44	49	184	293	292.905	183.667	54.4762
1127.07	56	190	295	292.619	183.905	55.0476
1128.7	55	188	298	293	183.762	55
1130.33	55	186	285	293.667	183.619	55.1429
1131.96	49	186	291	293.524	183.667	55.1429
1133.59	50	183	294	293.286	184.143	55
1135.22	51	197	292	293.333	184.952	55.2381
1136.85	58	177	290	293.095	185.286	55.8095
1138.48	53	188	285	293.762	185.571	56.0476
1140.11	62	188	278	293.952	185.524	55.7143
1141.74	56	183	297	294.619	185.857	55.3333
1143.37	61	179	294	295.238	185.952	55.9048
1144.99	50	182	296	295.524	185.714	55.8571
1146.62	57	181	304	295.571	185.905	55.9524
1148.25	57	186	293	296.524	186.429	55.9524
1149.87	54	185	287	297.143	186.619	56.3809
1151.5	65	188	297	297.19	186.762	56.6667
1153.13	62	185	296	297.762	186.571	56.8571
1154.75	57	193	312	298.476	186.619	56.8571
1156.38	51	184	302	299.19	186.524	57.2381
1158	54	190	308	300.286	186.667	56.7619
1159.63	61	186	306	300.619	186.571	56.7143
1161.25	55	185	301	301.333	186.905	56.5238
1162.88	57	192	299	302.095	187.143	56.9524
1164.5	55	197	305	302	187.81	56.9048
1166.12	58	190	304	302.333	188.143	57.0952
1167.75	56	186	295	302.905	188.286	57.6667
1169.37	55	193	304	303.048	188.238	57.1905
1170.99	58	178	305	303.571	188.905	57.0952
1172.61	61	186	300	303.571	189	57.5238
1174.24	52	191	301	303.571	189.714	57.6191
1175.86	55	181	304	303.048	189.476	57.6667
1177.48	57	186	309	302.952	189.619	57.0476
1179.1	59	187	312	303.524	190.333	57.2857
1180.72	56	195	302	303.095	190.381	57.4286
1182.34	61	193	300	303	189.905	57.9524
1183.96	66	188	299	302.952	190.238	58
1185.58	55	187	300	303.857	190.286	58
1187.2	60	199	307	304.429	190.429	58.4762
1188.82	66	195	312	304.048	191	58.8571
1190.44	53	199	302	304	192.143	58.5714
1192.06	55	185	297	304.476	192.381	58.9524
1193.67	48	189	304	304.429	192.714	59.4286
1195.29	60	200	313	304.048	193.524	60.0476
1196.91	60	193	290	304.143	194	60.0952
1198.53	66	187	303	304.714	193.619	60.2857
1200.14	59	197	303	305.429	193.381	60.5238
1201.76	56	187	314	306.095	193.905	60.3809
1203.38	65	196	316	307.429	194.381	60.8095
1204.99	66	190	297	307.714	194.429	61.4286
1206.61	55	210	299	307.333	194.857	61.7143
1208.22	60	196	311	307	194.714	62.5238
1209.84	65	188	303	307.667	195.095	63.0476
1211.45	70	203	301	308	195.143	63.8095
1213.07	60	197	314	308.524	195.81	64
1214.68	60	187	314	309.762	196.714	63.9524
1216.29	66	188	315	310.476	197.19	64.3809
1217.91	63	199	313	310.952	197.619	65.3333
1219.52	64	197	328	310.81	198.81	66.3809
1221.13	73	200	313	311.381	199.333	66.2381
1222.75	72	204	304	312.429	199.714	66.7143
1224.36	70	196	295	313.667	199.762	67.6667
1225.97	66	193	311	314.81	200.429	68
1227.58	64	190	311	315.667	201	68.0476
1229.19	64	214	324	317.238	200.905	68.1905
1230.8	59	212	316	317.81	201.381	68.8095
1232.42	75	197	318	318.286	202.476	69.2381
1234.02	79	206	313	318.952	203.571	69.9048
1235.64	78	212	311	319.81	203.952	70.4762
1237.24	62	207	328	319.571	204.714	70.5714
1238.85	76	198	319	320.619	205.762	70.5714
1240.46	75	211	325	322.619	206.048	70.7619
1242.07	67	210	335	324.333	206.714	71
1243.68	66	200	321	324.619	208.095	71.6667
1245.29	73	201	334	325.619	208.571	72.1429
1246.9	73	207	326	325.762	208.524	72.7619
1248.5	69	210	324	327.19	208.714	73.4762
1250.11	80	211	329	328.762	209.667	73.7619
1251.72	75	207	331	330.095	210.048	73.7619
1253.33	66	213	323	331.714	210.143	73.5714
1254.93	73	222	335	332.762	211.048	74
1256.54	76	210	346	333.619	211.81	74
1258.14	75	210	331	334.952	212.048	73.9524
1259.75	80	222	317	336.476	212.429	74.4762
1261.35	74	200	332	338.762	213.429	74.5714
1262.96	77	213	327	339.81	214.81	75.2381
1264.56	74	216	346	341.143	215.333	75.7619
1266.17	81	217	351	343.143	215.905	76.4762
1267.77	79	214	341	344.857	216.81	76.3809
1269.37	74	214	345	346.571	217.857	76.7143
1270.98	71	226	350	348.238	219.143	77.1905
1272.58	76	214	337	350.095	219.381	78.1429
1274.18	74	216	353	350.619	219.905	78.3333
1275.79	78	218	367	352.762	220.81	78.3333
1277.39	68	221	369	355.571	220.714	78
1278.99	87	230	356	358.19	222.238	78.1905
1280.59	84	218	354	360.381	223.238	78.5238
1282.19	84	222	366	362.81	223.905	78.7143
1283.79	78	230	365	364.048	225.095	78.3809
1285.39	82	229	367	366.095	225.143	78.5238
1286.99	76	240	358	368.143	225.762	78.5714
1288.59	93	227	374	370.762	226.143	78.7143
1290.19	80	221	357	373.476	227.381	78.3809
1291.79	75	229	376	375.905	228.095	78.1429
1293.39	73	220	376	378.143	229	78.3333
1294.99	78	232	387	379.952	229.238	78.4762
1296.59	84	234	373	381.905	229	77.9524
1298.18	78	230	397	384.81	229.905	77.5714
1299.78	74	242	377	387.095	230.667	77.1905
1301.38	82	215	384	389.048	230.667	76.9048
1302.98	75	227	388	391.667	230.952	76.3809
1304.57	74	234	405	395.048	230.905	76.2381
1306.17	69	240	394	397.81	231.048	75.5238
1307.77	69	231	404	400.952	231.714	75.5238
1309.36	82	237	414	404.524	232.667	75.2857
1310.96	71	226	407	407.048	233.619	75.7143
1312.55	76	225	397	409.429	234	75.4762
1314.15	76	237	415	413.095	234	74.9524
1315.74	76	238	414	414.762	234	74.3333
1317.34	72	230	406	417.714	233.714	74.0476
1318.93	71	235	422	419.857	234.429	73.0476
1320.52	73	239	429	422.286	235.571	73.0476
1322.12	78	230	432	424.095	236.095	72.4762
1323.71	80	235	423	426.381	236.19	72.2381
1325.3	70	249	451	428.857	236.143	71.8571
1326.9	82	240	429	430.619	236.429	71.5238
1328.49	73	240	437	431.857	237.095	71.5238
1330.08	73	234	450	434.143	237.571	70.7143
1331.67	65	230	432	436.143	237.143	69.6191
1333.26	68	236	439	437.905	237.333	68.9048
1334.85	61	230	429	439.714	238.048	68.5238
1336.44	75	251	439	440.81	238.286	68.2857
1338.03	62	245	443	441.524	238.238	67.5714
1339.62	64	242	442	442.81	237.667	67.0476
1341.21	61	230	456	443.81	237.524	66.1905
1342.8	75	243	451	443.667	237	66.1905
1344.39	71	240	433	444	236.714	65.1429
1345.98	59	235	445	443.619	236.524	64.4762
1347.57	53	228	457	442.571	236.667	64.3333
1349.16	61	242	451	442.048	236.619	64.0476
1350.74	64	245	444	440.857	236.095	63.5714
1352.33	66	240	445	440.81	235.857	63.3333
1353.92	58	238	444	440.524	234.762	62.5238
1355.51	67	218	459	440.19	233.905	62.5714
1357.09	62	232	444	439.429	232.762	62.0476
1358.68	70	238	448	438.619	232.524	61.6191
1360.27	60	234	436	437.286	231.905	60.6191
1361.85	59	236	429	436.762	230.81	59.7143
1363.44	70	237	428	435.286	230.19	59.7619
1365.02	59	229	421	433.143	230.524	59.6191
1366.61	58	225	414	431.571	230.714	58.9524
1368.19	56	225	428	430.143	229.619	58.8095
1369.78	58	228	433	428.095	228.476	58.3809
1371.36	63	227	436	426.238	227.143	58.0952
1372.94	53	218	426	423.571	226.762	57.4762
1374.53	52	225	439	420.714	226.143	57.6191
1376.11	54	230	423	418.238	224.714	56.8571
1377.69	52	217	422	416.238	223.857	56.7619
1379.28	60	222	414	414.19	222.714	56.3809
1380.86	50	235	412	411.762	221.714	55.4286
1382.44	47	246	418	410.286	220.667	55.0476
1384.02	61	222	414	407.762	219.429	54.7143
1385.6	57	216	402	406	218.286	54.3333
1387.18	52	210	405	403.524	217.571	54
1388.76	54	210	403	401	216.333	52.8095
1390.34	65	219	384	398.667	215.476	52.3809
1391.92	54	208	396	395.381	214.667	52.0952
1393.5	58	216	394	393.476	213.476	52
1395.08	51	212	386	390.619	213.429	52
1396.66	50	216	377	389	212.857	51.3809
1398.24	51	207	390	387.286	211.143	51.6667
1399.82	51	199	361	384.952	209.333	52
1401.4	48	201	391	382.667	208.81	51.4286
1402.97	51	213	381	381.19	208.667	50.9524
1404.55	38	201	383	379.476	208.476	51.1429
1406.13	44	200	377	377.762	208.286	50.6191
1407.71	46	208	370	376.952	207.238	49.8571
1409.28	52	205	383	375.286	206.952	49.5238
1410.86	52	216	362	373.81	205.667	49.0952
1412.44	47	210	380	373.096	204.618	49.0952
1414.01	56	199	376	372.384	203.282	48.9522
1415.59	54	208	369	370.673	202.755	48.6186
1417.16	49	211	366	370.105	202.274	48.6184
1418.74	47	213	371	368.586	201.696	48.7133
1420.31	56	206	369	367.116	200.498	48.4271
1421.89	43	206	367	365.647	200.109	48.76
1423.46	49	197	367	363.702	199.432	48.9975
1425.03	47	202	361	362.664	198.945	49.1398
1426.61	49	189	363	360.816	198.219	48.52
1428.18	50.9986	189.974	371.021	360.351	197.062	48.3764
1429.75	46.9971	187.949	362.042	358.125	196.095	48.5185
1431.32	43.9957	195.923	354.062	357.185	195.841	47.708
1432.9	50.9942	188.898	349.083	356.247	195.062	47.469
1434.47	49.9928	188.872	359.104	355.5	194.234	47.2298
1436.04	44.9913	187.846	350.125	354.23	193.072	47.0383
1437.61	44.9899	192.821	352.146	352.485	192.575	46.2276
1439.18	48.9885	185.795	336.166	351.217	191.791	46.274
1440.75	48.987	197.769	348.187	349.95	191.578	45.8441
1442.32	38.9856	189.744	344.208	348.636	190.839	45.4618
1443.89	48.9841	191.718	352.229	346.848	190.385	45.2222
1445.46	49.9827	189.692	333.249	344.821	190.169	44.9827
1447.03	38.9812	193.667	356.27	343.08	189.857	44.7908
1448.6	48.9798	191.641	349.291	341.101	189.355	44.5036
1450.17	43.9783	193.615	350.312	340.121	188.996	43.7879
1451.74	42.9769	188.59	344.333	338.237	189.018	43.834
1453.31	38.9755	195.564	332.353	337.544	188.85	43.8802
1454.87	43.974	189.539	340.374	336.66	188.11	43.8312
1456.44	39.9726	192.513	340.395	336.443	187.989	43.544
1458.01	38.9711	186.487	333.416	335.892	187.106	43.114
1459.58	43.9697	179.462	325.437	335.294	186.89	43.1125
1461.14	45.9682	185.436	328.457	334.219	186.722	43.0159
1462.71	42.9668	181.41	325.478	334.097	186.268	42.5859
1464.28	37.9654	185.385	312.499	332.547	185.718	42.7749
1465.84	35.9639	181.359	328.52	331.472	185.073	42.3925
1467.41	50.9625	189.333	319.541	330.16	184.667	42.1529
1468.97	45.961	184.308	335.561	329.466	183.832	42.1039
1470.54	43.9596	177.282	333.582	328.915	183.282	41.8643
1472.1	42.9581	183.257	331.603	327.889	182.542	41.6724
1473.67	39.9567	179.231	336.624	327.148	181.755	41.8138
1475.23	38.9553	185.205	331.644	326.454	181.11	41.9552
1476.79	46.9538	188.18	329.665	326.76	181.227	41.43
1478.36	40.9524	180.154	330.686	326.257	181.106	41.0952
1479.92	42.9509	182.129	323.707	326.135	181.319	40.7604
1481.48	40.9495	178.103	326.728	326.394	181.484	41.3781
1483.05	38.948	185.077	322.748	326.177	181.125	41.4718
1484.61	41.9466	171.052	329.769	325.626	180.671	40.8037
1486.17	33.9451	184.026	320.79	325.123	180.169	40.5642
1487.73	39.9437	174	318.811	324.382	180	40.4675
1489.29	42.9423	175.975	324.832	323.879	179.498	39.847
1490.85	41.9408	172.949	318.852	322.995	179.33	39.7027
1492.41	32.9394	181.923	331.873	322.492	179.161	39.4156
1493.97	38.9379	182.898	317.894	322.37	178.326	38.9856
1495.54	35.9365	185.872	322.915	322.724	178.539	39.0793
1497.1	50.935	188.846	317.936	322.65	178.18	39.316
1498.66	37.9336	173.821	323.956	322.432	178.202	39.7431
1500.21	36.9322	179.795	307.977	322.882	177.938	39.7893
1501.77	40.9307	173.77	324.998	322.855	177.531	39.5498
1503.33	41.9293	173.744	318.019	323.257	177.03	39.5959
1504.89	29.9278	172.718	321.039	323.944	177.29	39.8802
1506.45	36.9264	175.693	318.06	323.822	177.312	39.7835
1508.01	32.9249	181.667	321.081	324.224	177.429	39.544
1509.56	37.9235	170.641	327.102	323.721	177.022	39.6854
1511.12	42.9221	184.616	338.123	324.266	176.616	39.922
1512.68	47.9206	174.59	322.143	324.62	176.733	40.1111
1514.23	49.9192	178.565	322.164	324.878	176.469	39.1096
1515.79	39.9177	179.539	332.185	324.804	176.587	39.3463
1517.35	36.9163	162.513	329.206	326.349	176.608	39.2972
1518.9	34.9148	173.488	329.227	326.655	176.63	39.0577
1520.46	45.9134	179.462	333.247	327.628	176.843	39.0562
1522.01	40.9119	176.436	322.268	328.22	176.628	39.388
1523.57	36.9105	175.411	327.289	329.279	176.884	39.2469
1525.12	35.9091	173.385	321.31	330.152	176.997	39.2109
1526.68	43.9076	174.359	329.331	330.185	176.997	39.261
1528.23	39.9062	188.334	330.351	330.475	177.039	39.2054
1529.78	29.9047	183.308	323.372	331.796	177.562	38.8187
1531.34	42.9033	176.282	322.393	332.419	177.721	38.336
1532.89	35.9018	180.257	340.414	332.911	178.042	38.1702
1534.44	35.9004	174.231	331.435	333.773	178.96	38.185
1535.99	41.899	178.206	338.455	334.172	179.642	38.1072
1537.55	36.8943	168.206	333.456	335.57	179.711	37.6635
1539.1	33.964	181.06	340.311	336.365	180.035	37.7202
1540.65	32.1679	184.057	339.403	336.951	180.104	37.6961
1542.2	38.9766	170.637	327.808	338.624	180.614	37.5634
1543.75	41.7532	185.501	344.21	340.017	180.942	37.0031
1545.3	39.8004	185.556	349.871	340.981	180.792	36.8957
1546.85	39.7826	181.91	335.257	342.515	180.409	37.2229
1548.41	36.4355	186.282	342.511	344.555	180.962	36.95
1549.95	37.228	181.787	347.318	346.499	180.947	36.971
1551.5	33.2812	187.814	337.604	348.262	180.958	37.0254
1553.05	36.5948	180.908	362.597	349.518	181.63	36.7796
1554.6	42.1027	183.246	338.973	351.474	182.674	36.7034
1556.15	36.4043	176.859	339.599	353.425	182.481	36.6693
1557.7	33.1228	184.083	356.442	355.328	182.649	36.8888
1559.25	32.1411	181.265	358.576	358.052	183.2	37.0427
1560.79	37.6515	185.185	350.595	359.957	183.362	36.7519
1562.34	36.7764	175.246	355.577	361.923	183.64	36.4984
1563.89	37.1718	187.902	365.246	364.523	183.788	36.3854
1565.44	36.3414	179.953	381.242	367.623	184.002	36.4907
1566.98	37.0437	174.458	368.459	369.561	184.35	36.7446
1568.53	36.7365	192.31	364.819	372.446	184.322	36.8976
1570.08	35.2954	190.132	374.541	374.102	184.416	37.0072
1571.62	33.2471	177.02	381.269	376.738	184.803	36.6022
1573.17	36.7773	187.569	379.366	380.013	185.536	36.6036
1574.71	42.2093	182.212	385.013	381.895	185.782	36.8341
1576.26	35.6469	188.905	384.223	383.895	185.83	37.1639
1577.8	34.4763	191.401	391.16	386.524	185.764	37.1106
1579.34	37.409	185.02	389.861	388.62	186.215	36.9208
1580.89	38.6474	190.773	407.61	390.719	186.421	36.9873
1582.43	42.56	189.081	388.017	391.84	186.987	37.1909
1583.98	36.4931	187.228	398.182	393.857	187.481	37.2175
1585.52	38.8975	182.89	397.375	395.938	187.287	37.0041
1587.06	33.5964	191.371	394.319	397.307	186.711	36.9875
1588.6	36.4346	192.244	408.386	397.682	187.423	37.2204
1590.15	37.9625	189.266	395.968	398.128	187.062	37.248
1591.69	39.068	182.256	400.558	398.285	186.918	36.7257
1593.23	36.5321	183.809	405.811	399.061	186.78	36.8753
1594.77	32.7908	184.707	399.586	398.998	186.713	36.9869
1596.31	38.568	192.227	409.336	398.347	186.627	36.9069
1597.85	40.6167	191.841	404.781	396.86	186.389	36.8332
1599.39	37.6027	184.839	410.812	396.262	185.947	36.577
1600.93	32.2556	188.239	408.528	395.112	185.499	36.3842
1602.47	34.9471	178.03	403.294	393.848	185.493	36.0714
1604.01	38.136	191.985	389.137	392.487	184.905	36.1385
1605.55	37.3576	179.981	388.729	390.384	184.079	35.9052
1607.09	31.2424	179.182	388.319	388.802	183.552	35.8748
1608.63	38.7864	186.002	400.51	386.671	183.173	35.7559
1610.17	36.8215	190.004	389.837	384.22	182.728	35.6751
1611.71	35.7292	183.206	376.183	381.855	181.928	35.7334
1613.24	37.0998	185.777	376.389	378.919	180.792	35.7124
1614.78	37.1791	179.811	375.453	375.513	179.822	35.422
1616.32	32.4436	177.805	374.05	371.3	179.275	35.293
1617.86	32.3299	182.765	370.812	367.03	178.314	35.3556
1619.39	35.0041	179.025	365.74	362.763	177.629	35.3064
1620.93	31.5352	174.906	364.237	358.97	176.137	35.2801
1622.47	37.3242	178.196	362.739	355.081	175.288	35.3722
1624	36.5715	174.298	355.799	351.149	174.583	35.7431
1625.54	34.8352	174.471	354.347	346.616	173.25	35.5691
1627.07	34.0162	167.9	349.928	342.269	171.795	35.4025
1628.61	38.1271	168.378	347.669	338.486	170.709	35.441
1630.14	34.5182	171.461	333.253	334.662	169.469	35.5468
1631.67	34.8928	173.361	322.341	330.637	168.444	35.5365
1633.21	33.5709	168.054	318.865	326.987	167.436	35.7293
1634.74	33.9124	163.641	313.681	323.201	166.115	35.7353
1636.28	37.5857	160.657	309.493	319.298	165.04	35.5548
1637.81	39.2903	162.155	307.066	315.681	164.327	35.6313
1639.34	39.0315	164.375	305.729	312.077	163.388	35.5104
1640.88	35.1324	158.003	305.326	308.578	162.657	35.4735
1642.41	33.3235	159.442	298.543	305.284	161.792	35.5635
1643.94	36.5377	160.407	296.754	302.156	161.057	35.825
1645.47	39.3214	159.738	296.07	299.246	160.497	35.821
1647	36.9629	158.297	290.937	296.987	159.867	35.8253
1648.53	36.4915	156.626	297.406	295.106	159.084	35.9207
1650.06	32.4561	155.023	291.307	293.099	158.675	36.1177
1651.6	31.2141	156.444	283.77	291.175	158.518	36.2928
1653.13	33.1416	159.948	288.272	289.701	158.307	36.2015
1654.65	34.7852	158.479	287.054	288.307	157.974	35.8542
1656.18	35.7963	158.936	282.327	286.762	157.481	35.5948
1657.71	36.7265	156.301	285.166	285.394	157.113	35.4933
1659.24	39.5078	152.473	284.256	284.323	156.792	35.5339
1660.77	38.0412	156.621	286.555	283.407	156.546	35.4848
1662.3	34.6088	158.228	285.814	282.688	156.501	35.1978
1663.83	36.8966	156.918	282.834	281.981	156.414	34.9548
1665.36	37.7081	159.454	276.711	280.904	156.15	34.8132
1666.88	37.5904	160.346	273.275	279.712	156.05	34.8571
1668.41	35.6687	156.229	278.553	278.909	155.977	35.0349
1669.94	31.9956	155.156	277.785	278.271	155.614	35.0314
1671.47	33.585	154.041	273.28	277.532	155.586	34.8598
1672.99	33	150.264	276.608	276.761	155.677	34.7039
1674.52	34.1758	152.696	276.05	275.935	155.422	34.526
1676.04	35.5081	155.245	277.522	275.368	155.272	34.1457
1677.57	33.2943	158.796	280.975	274.225	155.424	34.0533
1679.1	31.8583	156.466	276.069	273.546	155.307	33.7434
1680.62	33.5186	151.077	274.79	272.914	154.633	33.753
1682.15	33.3781	152.93	266.286	272.433	154.455	33.6287
1683.67	34.948	154.903	266.913	272.402	153.806	33.2718
1685.19	33.0683	152.338	274.87	272.31	153.827	33.0064
1686.72	31.1814	157.897	271.535	271.59	153.422	33.2491
1688.24	32.5234	160.841	266.133	270.99	153.45	32.9875
1689.77	32.9902	150.938	267.814	270.804	153.466	32.8013
1691.29	31.5201	149.328	272.364	270.074	153.794	32.5591
1692.29	36.1016	159.805	262.536	269.751	153.761	32.6819
1693.82	28.1002	155.78	271.557	269.408	153.51	32.3387
1695.35	37.0988	142.754	269.577	268.775	153.035	32.5875
1696.88	35.0974	155.729	266.598	268.538	153.768	32.7096
1698.4	30.0959	146.703	272.618	268.754	153.65	32.7908
1699.93	30.0945	156.678	276.639	268.275	153.722	32.7018
1701.46	37.0931	146.653	262.66	268.132	153.154	32.7975
1702.99	28.0916	154.627	260.68	267.72	152.986	33.0783
1704.51	29.0902	150.602	272.701	267.328	152.391	33.2475
1706.04	29.0888	159.576	260.722	267.476	152.124	33.2991
1707.57	38.0873	154.551	270.742	267.218	152.17	33.373
1709.09	26.0859	153.525	273.763	267.81	151.668	33.0859
1710.62	37.0845	146.5	262.783	267.45	151.31	33.4654
1712.15	36.083	166.475	269.804	267.233	151.617	33.0354
1713.67	35.0816	150.449	270.825	266.825	151.402	32.8911
1715.19	33.0802	156.424	256.845	266.417	151.471	33.4611
1716.72	35.0787	140.398	271.866	265.818	151.351	33.9359
1718.24	37.0773	154.373	262.887	265.648	151.563	33.6964
1719.77	36.0759	148.347	257.907	266.05	151.776	34.2187
1721.29	34.0744	145.322	270.928	265.69	151.798	34.5983
1722.82	33.073	150.297	266.948	265.615	151.392	34.9778
1724.34	30.0716	149.271	274.969	264.921	151.128	34.9763
1725.86	36.0701	148.246	263.99	264.513	150.817	35.4511
1727.38	28.0687	149.22	265.01	264.772	151.03	35.1163
1728.91	32.0673	151.195	258.031	264.602	150.719	34.7816
1730.43	42.0659	148.169	264.051	264.623	150.693	34.923
1731.95	40.0644	154.144	264.072	264.882	150.144	34.8263
1733.47	32.063	151.119	259.093	264.283	150.595	34.9201
1734.99	39.0616	159.093	269.113	264.161	150.284	34.7758
1736.51	37.0601	151.068	265.134	264.61	150.401	34.6792
1738.03	37.0587	151.042	259.155	264.202	150.661	34.4397
1739.55	38.0573	149.017	256.175	264.128	150.731	34.8192
1741.07	36.0558	146.992	265.196	263.624	150.658	35.1035
1742.59	30.0544	150.966	268.216	264.026	150.728	35.0068
1744.11	29.053	159.941	266.237	263.332	150.56	35.1958
1745.63	38.0515	149.915	271.258	263.639	150.677	35.0515
1747.15	31.0501	144.89	262.278	263.755	150.461	34.4787
1748.67	37.0487	149.864	259.299	263.68	150.007	34.1439
1750.19	34.0472	147.839	260.32	263.367	149.839	33.9996
1751.71	34.0458	150.814	267.34	263.483	149.242	33.8553
1753.23	29.0444	150.788	262.361	263.218	149.121	33.7587
1754.74	41.0429	151.763	265.381	263.143	149.001	33.9953
1756.26	36.0415	147.737	264.402	263.354	148.975	33.8987
1757.78	34.0401	149.712	272.423	263.47	148.902	33.802
1759.29	32.0387	145.686	250.443	263.396	148.925	33.8006
1760.81	29.0372	153.661	264.464	263.892	148.423	34.0848
1762.33	30.0358	143.636	266.485	263.77	148.35	33.9882
1763.84	33.0344	144.61	262.505	263.838	148.42	34.1296
1765.36	29.0329	147.585	252.526	263.478	148.394	33.7948
1766.87	36.0315	146.559	271.546	263.356	148.607	33.841
1768.39	35.0301	148.534	259.567	263.138	148.724	33.8872
1769.9	42.0286	148.508	257.588	263.016	148.366	34.2191
1771.42	36.0272	148.483	260.608	262.561	148.102	33.6939
1772.93	34.0258	145.458	267.629	262.724	147.981	33.4543
1774.44	30.0243	151.432	266.649	262.459	147.908	33.4053
1775.96	35.0229	149.407	276.67	263.051	148.073	33.4515
1777.47	36.0215	148.381	268.691	262.738	147.905	33.5453
1778.98	34.02	146.356	263.711	262.33	147.832	33.4486
1780.5	30.0186	149.331	251.732	262.018	147.902	33.3996
1782.01	35.0172	152.305	257.753	262.514	147.877	33.3505
1783.52	35.0157	153.28	262.773	261.63	147.851	33.4919
1785.03	36.0143	143.254	259.794	261.952	147.781	32.9617
1786.54	30.0129	146.229	255.814	261.697	147.876	32.7188
1788.06	31.0115	145.203	267.835	260.368	147.537	32.7448
1789.57	33.01	148.178	266.856	259.471	147.563	32.3946
1791.08	33.0086	149.153	262.876	260.331	146.971	32.3722
1792.59	31.0072	150.127	257.897	260.119	146.683	31.6738
1794.1	28.0057	142.102	257.918	259.632	146.959	32.0057
1795.61	32.0043	146.076	255.938	257.538	146.276	31.6043
1797.12	28.0029	147.051	262.959	257.292	146.384	33.0029
1798.63	39.0014	146.025	252.979	252.979	146.025	39.0014

## Sheet: Figure 2g
	Fe3O4	Fe3O4@GO	Fe3O4@G
2 Theta(deg)	Intensity(a.u.)
5	5	1005	2005
5.01	5	1005	2005
5.02	5	1005	2005
5.03	3	1005	2007
5.04	12	1002	2005
5.05	13	1002	2005
5.06	18	1000	2000
5.07	8	1008	2004
5.08	13	1008	2001
5.09	12	1005	2002
5.1	11	1006	2003
5.11	7	1008	2003
5.12	7	1007	2004
5.13	8	1005	2005
5.14	11	1005	2002
5.15	9	1007	2007
5.16	14	1004	2003
5.17	7	1006	2004
5.18	6	1006	2010
5.19	5	1006	2006
5.2	6	1003	2006
5.21	3	1001	2010
5.22	2	1003	2007
5.23	4	1000	2009
5.24	8	1002	2004
5.25	6	1000	2003
5.26	9	1001	2006
5.27	9	1000	2006
5.28	11	1000	2005
5.29	11	1003	2007
5.3	16	1001	2005
5.31	13	1004	2009
5.32	15	1004	2009
5.33	15	1004	2007
5.34	19	1008	2010
5.35	17	1006	2010
5.36	17	1009	2004
5.37	18	1011	2005
5.38	16	1011	2006
5.39	13	1010	2007
5.4	11	1011	2005
5.41	8	1011	2009
5.42	10	1012	2013
5.43	9	1013	2013
5.44	10	1013	2013
5.45	11	1013	2013
5.46	12	1011	2014
5.47	11	1012	2017
5.48	10	1012	2017
5.49	8	1009	2009
5.5	17	1010	2008
5.51	18	1011	2009
5.52	17	1010	2008
5.53	21	1009	2003
5.54	23	1010	2000
5.55	18	1011	2007
5.56	20	1012	2010
5.57	14	1011	2010
5.58	10	1008	2011
5.59	11	1007	2016
5.6	8	1006	2019
5.61	6	1004	2023
5.62	6	1002	2020
5.63	13	1004	2018
5.64	14	1008	2018
5.65	11	1005	2014
5.66	13	1006	2009
5.67	15	1006	2005
5.68	10	1009	2004
5.69	6	1013	2008
5.7	7	1015	2006
5.71	2	1013	2004
5.72	5	1015	2005
5.73	10	1013	2008
5.74	10	1015	2014
5.75	12	1011	2012
5.76	12	1010	2008
5.77	14	1011	2009
5.78	12	1008	2007
5.79	13	1005	2004
5.8	15	1003	2010
5.81	14	1007	2016
5.82	10	1009	2017
5.83	13	1010	2021
5.84	11	1014	2023
5.85	12	1015	2020
5.86	15	1018	2018
5.87	13	1017	2019
5.88	13	1018	2017
5.89	15	1019	2009
5.9	15	1014	2006
5.91	15	1014	2007
5.92	16	1009	2003
5.93	18	1006	2003
5.94	21	1006	2007
5.95	22	1007	2004
5.96	20	1003	2003
5.97	18	1003	2009
5.98	19	1002	2004
5.99	16	1003	2001
6	15	1005	2003
6.01	15	1004	2000
6.02	18	1002	2001
6.03	18	1004	2002
6.04	19	1002	2010
6.05	18	1004	2014
6.06	19	1004	2013
6.07	22	1004	2011
6.08	18	1005	2006
6.09	11	1004	2003
6.1	13	1000	2006
6.11	6	1000	2009
6.12	5	1004	2006
6.13	4	1004	2006
6.14	6	1005	2005
6.15	10	1002	2003
6.16	14	1004	2007
6.17	11	1007	2011
6.18	14	1005	2013
6.19	16	1005	2015
6.2	16	1010	2015
6.21	15	1012	2009
6.22	14	1013	2010
6.23	14	1015	2011
6.24	17	1015	2016
6.25	15	1020	2013
6.26	14	1017	2012
6.27	18	1015	2011
6.28	18	1017	2006
6.29	19	1019	2009
6.3	17	1019	2008
6.31	11	1013	2006
6.32	11	1012	2003
6.33	8	1009	2003
6.34	6	1010	2002
6.35	10	1009	2000
6.36	14	1009	2000
6.37	11	1011	2000
6.38	15	1010	2002
6.39	22	1011	2001
6.4	25	1006	2003
6.41	25	1010	2007
6.42	25	1013	2002
6.43	29	1011	2005
6.44	32	1012	2005
6.45	28	1011	2003
6.46	27	1013	2002
6.47	25	1009	2005
6.48	22	1007	2006
6.49	23	1012	2004
6.5	19	1017	2000
6.51	16	1016	2003
6.52	18	1015	2004
6.53	13	1018	2008
6.54	12	1015	2008
6.55	11	1014	2011
6.56	12	1012	2005
6.57	18	1011	2008
6.58	16	1015	2005
6.59	12	1011	2002
6.6	15	1006	2005
6.61	16	1005	2006
6.62	17	1007	2005
6.63	14	1012	2002
6.64	15	1008	2001
6.65	12	1008	2001
6.66	8	1013	2003
6.67	7	1012	2012
6.68	10	1012	2008
6.69	13	1008	2006
6.7	14	1006	2010
6.71	21	1005	2015
6.72	19	1009	2016
6.73	23	1004	2016
6.74	25	1002	2017
6.75	27	1003	2014
6.76	27	1004	2010
6.77	22	1007	2010
6.78	24	1013	2012
6.79	22	1013	2013
6.8	18	1015	2016
6.81	16	1017	2015
6.82	19	1020	2010
6.83	20	1013	2012
6.84	23	1013	2024
6.85	26	1013	2029
6.86	30	1015	2021
6.87	29	1010	2020
6.88	26	1013	2019
6.89	27	1014	2014
6.9	26	1016	2012
6.91	24	1020	2011
6.92	23	1021	2011
6.93	22	1017	2007
6.94	17	1021	2000
6.95	13	1020	2003
6.96	13	1015	2010
6.97	12	1010	2012
6.98	9	1008	2014
6.99	10	1007	2012
7	15	1002	2008
7.01	10	1000	2016
7.02	8	1007	2014
7.03	14	1008	2011
7.04	10	1010	2010
7.05	3	1009	2009
7.06	2	1007	2009
7.07	8	1009	2003
7.08	6	1016	2003
7.09	9	1012	2013
7.1	16	1009	2012
7.11	18	1011	2005
7.12	20	1009	2003
7.13	28	1007	2007
7.14	35	1005	2006
7.15	30	1004	2007
7.16	32	1003	2008
7.17	33	1005	2007
7.18	22	1006	2011
7.19	13	1004	2015
7.2	7	1002	2017
7.21	7	1003	2019
7.22	1	1006	2020
7.23	2	1005	2022
7.24	5	1006	2017
7.25	5	1008	2013
7.26	8	1006	2010
7.27	12	1009	2012
7.28	17	1006	2004
7.29	14	1002	2008
7.3	19	1004	2012
7.31	16	1008	2011
7.32	13	1010	2019
7.33	12	1011	2019
7.34	10	1011	2023
7.35	13	1012	2024
7.36	12	1013	2019
7.37	11	1011	2018
7.38	13	1009	2017
7.39	14	1011	2017
7.4	19	1012	2014
7.41	18	1008	2014
7.42	23	1005	2012
7.43	21	1004	2014
7.44	24	1007	2012
7.45	18	1010	2013
7.46	13	1009	2017
7.47	18	1013	2018
7.48	25	1013	2022
7.49	27	1008	2024
7.5	28	1006	2022
7.51	28	1003	2022
7.52	26	1001	2023
7.53	28	1001	2020
7.54	31	1000	2018
7.55	33	1000	2022
7.56	34	1003	2020
7.57	26	1006	2013
7.58	19	1008	2008
7.59	14	1006	2006
7.6	11	1003	2009
7.61	16	1005	2008
7.62	17	1006	2009
7.63	16	1004	2003
7.64	13	1002	2000
7.65	9	1002	2005
7.66	5	1004	2008
7.67	12	1003	2011
7.68	20	1008	2015
7.69	24	1012	2018
7.7	19	1016	2023
7.71	16	1020	2020
7.72	21	1012	2018
7.73	28	1007	2021
7.74	28	1008	2017
7.75	26	1010	2014
7.76	25	1004	2015
7.77	24	1000	2011
7.78	20	1000	2016
7.79	17	1000	2019
7.8	20	1000	2020
7.81	24	1001	2021
7.82	17	1003	2022
7.83	13	1006	2019
7.84	13	1012	2021
7.85	15	1014	2020
7.86	16	1008	2015
7.87	11	1010	2015
7.88	12	1015	2011
7.89	15	1011	2014
7.9	16	1006	2015
7.91	13	1006	2012
7.92	12	1000	2013
7.93	15	1000	2012
7.94	16	1001	2020
7.95	16	1000	2025
7.96	8	1000	2024
7.97	12	1000	2022
7.98	16	1002	2026
7.99	9	1005	2026
8	7	1003	2023
8.01	8	1004	2025
8.02	10	1007	2026
8.03	8	1006	2025
8.04	9	1007	2015
8.05	4	1006	2012
8.06	2	1002	2012
8.07	6	1002	2005
8.08	11	1000	2007
8.09	13	1000	2015
8.1	12	1000	2012
8.11	19	1000	2006
8.12	25	1005	2004
8.13	20	1007	2005
8.14	18	1005	2011
8.15	23	1004	2012
8.16	18	1009	2011
8.17	14	1005	2014
8.18	13	1004	2009
8.19	8	1007	2014
8.2	2	1006	2015
8.21	4	1003	2014
8.22	9	1000	2015
8.23	7	1006	2020
8.24	12	1009	2018
8.25	16	1012	2015
8.26	18	1016	2010
8.27	13	1014	2010
8.28	13	1011	2012
8.29	18	1009	2010
8.3	17	1012	2009
8.31	18	1008	2012
8.32	18	1008	2014
8.33	16	1011	2017
8.34	14	1012	2016
8.35	14	1012	2015
8.36	18	1014	2010
8.37	20	1016	2015
8.38	22	1013	2019
8.39	20	1012	2013
8.4	17	1012	2008
8.41	12	1007	2008
8.42	15	1006	2009
8.43	16	1008	2010
8.44	17	1005	2009
8.45	18	1000	2008
8.46	17	1004	2006
8.47	16	1008	2004
8.48	16	1009	2005
8.49	14	1007	2005
8.5	18	1006	2005
8.51	18	1010	2015
8.52	19	1010	2014
8.53	19	1011	2007
8.54	14	1014	2004
8.55	14	1012	2011
8.56	14	1010	2013
8.57	12	1007	2017
8.58	9	1003	2013
8.59	5	1005	2002
8.6	11	1007	2003
8.61	13	1007	2006
8.62	12	1004	2006
8.63	8	1001	2004
8.64	6	1005	2008
8.65	6	1011	2011
8.66	5	1005	2009
8.67	5	1000	2007
8.68	9	1000	2009
8.69	9	1003	2015
8.7	11	1005	2021
8.71	15	1000	2026
8.72	15	1004	2019
8.73	18	1012	2016
8.74	22	1012	2021
8.75	24	1013	2019
8.76	25	1014	2017
8.77	25	1015	2023
8.78	23	1017	2018
8.79	23	1015	2012
8.8	22	1013	2012
8.81	23	1011	2014
8.82	26	1008	2008
8.83	22	1010	2004
8.84	23	1008	2003
8.85	27	1004	2004
8.86	26	1007	2005
8.87	19	1010	2005
8.88	13	1006	2007
8.89	14	1002	2007
8.9	12	1001	2008
8.91	14	1000	2009
8.92	16	1003	2009
8.93	19	1004	2015
8.94	22	1004	2026
8.95	24	1002	2024
8.96	25	1002	2019
8.97	25	1002	2018
8.98	25	1000	2020
8.99	27	1000	2021
9	24	1000	2016
9.01	14	1000	2005
9.02	10	1000	2006
9.03	11	1000	2008
9.04	7	1000	2003
9.05	7	1000	2000
9.06	9	1000	2000
9.07	12	1000	2005
9.08	9	1000	2010
9.09	6	1000	2008
9.1	3	1000	2014
9.11	9	1000	2018
9.12	10	1000	2019
9.13	14	1000	2015
9.14	13	1000	2014
9.15	15	1000	2014
9.16	17	1005	2013
9.17	18	1008	2018
9.18	17	1007	2013
9.19	18	1007	2008
9.2	21	1009	2007
9.21	17	1008	2010
9.22	9	1009	2012
9.23	4	1007	2013
9.24	4	1010	2008
9.25	7	1011	2008
9.26	5	1008	2010
9.27	9	1003	2013
9.28	9	1003	2011
9.29	15	1007	2002
9.3	13	1007	2001
9.31	12	1008	2009
9.32	11	1005	2004
9.33	9	1009	2006
9.34	11	1010	2011
9.35	12	1005	2012
9.36	6	1003	2010
9.37	11	1005	2008
9.38	15	1007	2009
9.39	20	1003	2015
9.4	19	1006	2021
9.41	25	1005	2018
9.42	27	1016	2015
9.43	30	1023	2015
9.44	26	1016	2018
9.45	23	1016	2018
9.46	20	1018	2012
9.47	18	1021	2011
9.48	14	1012	2014
9.49	9	1009	2011
9.5	3	1009	2007
9.51	10	1007	2005
9.52	11	1006	2006
9.53	8	1005	2007
9.54	7	1006	2002
9.55	11	1002	2000
9.56	12	1005	2000
9.57	10	1003	2002
9.58	15	1000	2004
9.59	15	1000	2005
9.6	19	1000	2005
9.61	21	1000	2008
9.62	16	1000	2013
9.63	11	1000	2012
9.64	11	1000	2012
9.65	16	1002	2011
9.66	18	1008	2011
9.67	15	1014	2007
9.68	15	1014	2000
9.69	15	1007	2000
9.7	10	1008	2000
9.71	4	1009	2000
9.72	1	1008	2002
9.73	0	1002	2006
9.74	0	1001	2007
9.75	1	1000	2007
9.76	0	1000	2011
9.77	0	1000	2012
9.78	0	1002	2015
9.79	5	1006	2014
9.8	7	1012	2013
9.81	7	1014	2007
9.82	10	1005	2010
9.83	12	1004	2013
9.84	9	1008	2003
9.85	13	1010	2005
9.86	11	1009	2007
9.87	13	1004	2010
9.88	9	1000	2010
9.89	6	1002	2013
9.9	6	1007	2016
9.91	8	1007	2017
9.92	10	1011	2016
9.93	10	1008	2010
9.94	9	1011	2007
9.95	9	1011	2009
9.96	8	1007	2013
9.97	8	1015	2012
9.98	8	1021	2008
9.99	12	1019	2005
10	10	1013	2012
10.01	7	1006	2009
10.02	0	1005	2011
10.03	4	1010	2010
10.04	5	1011	2013
10.05	4	1007	2008
10.06	3	1002	2005
10.07	2	1001	2002
10.08	6	1004	2006
10.09	7	1006	2010
10.1	8	1007	2007
10.11	12	1015	2007
10.12	10	1017	2006
10.13	9	1018	2007
10.14	10	1018	2013
10.15	8	1015	2010
10.16	7	1014	2017
10.17	8	1013	2018
10.18	7	1012	2016
10.19	5	1010	2009
10.2	4	1005	2013
10.21	0	1004	2012
10.22	0	1000	2020
10.23	2	1000	2019
10.24	8	1000	2021
10.25	10	1001	2022
10.26	5	1001	2020
10.27	0	1003	2025
10.28	2	1005	2025
10.29	2	1005	2028
10.3	0	1009	2029
10.31	0	1016	2027
10.32	0	1022	2022
10.33	1	1024	2015
10.34	0	1019	2017
10.35	0	1021	2019
10.36	6	1019	2025
10.37	12	1017	2029
10.38	18	1013	2029
10.39	17	1010	2025
10.4	20	1012	2028
10.41	17	1012	2035
10.42	16	1016	2028
10.43	6	1016	2023
10.44	0	1016	2016
10.45	0	1015	2013
10.46	3	1011	2015
10.47	6	1012	2012
10.48	7	1011	2009
10.49	9	1010	2003
10.5	11	1010	2002
10.51	14	1013	2007
10.52	18	1018	2010
10.53	20	1014	2016
10.54	22	1007	2014
10.55	18	1003	2009
10.56	23	1007	2004
10.57	19	1006	2012
10.58	16	1006	2022
10.59	17	1006	2026
10.6	19	1008	2026
10.61	23	1014	2022
10.62	26	1017	2021
10.63	22	1016	2019
10.64	17	1021	2017
10.65	16	1023	2014
10.66	20	1021	2011
10.67	21	1014	2008
10.68	16	1006	2002
10.69	15	1006	2003
10.7	13	1004	2004
10.71	7	1001	2009
10.72	0	1001	2011
10.73	2	1003	2008
10.74	7	1005	2009
10.75	9	1009	2011
10.76	11	1012	2019
10.77	10	1013	2022
10.78	8	1019	2023
10.79	14	1023	2025
10.8	20	1028	2026
10.81	17	1028	2032
10.82	12	1027	2039
10.83	11	1022	2035
10.84	17	1015	2025
10.85	16	1010	2018
10.86	13	1016	2012
10.87	14	1020	2010
10.88	20	1023	2009
10.89	23	1021	2007
10.9	26	1019	2010
10.91	23	1017	2012
10.92	22	1016	2015
10.93	19	1019	2014
10.94	19	1017	2018
10.95	17	1015	2023
10.96	15	1015	2025
10.97	15	1010	2023
10.98	15	1008	2024
10.99	10	1013	2021
11	8	1020	2022
11.01	11	1020	2022
11.02	10	1018	2021
11.03	13	1008	2022
11.04	19	1004	2027
11.05	22	1002	2028
11.06	27	1005	2022
11.07	27	1006	2017
11.08	33	1002	2016
11.09	38	1004	2013
11.1	37	1007	2012
11.11	37	1006	2015
11.12	36	1006	2014
11.13	33	1006	2012
11.14	29	1006	2014
11.15	27	1004	2010
11.16	20	1005	2007
11.17	23	1002	2007
11.18	23	1004	2010
11.19	16	1010	2007
11.2	14	1015	2004
11.21	19	1016	2005
11.22	24	1011	2009
11.23	26	1011	2005
11.24	22	1016	2009
11.25	16	1015	2010
11.26	13	1016	2013
11.27	9	1010	2019
11.28	10	1008	2024
11.29	11	1008	2021
11.3	11	1007	2021
11.31	11	1009	2020
11.32	12	1010	2015
11.33	4	1014	2018
11.34	12	1009	2014
11.35	13	1003	2018
11.36	15	1001	2016
11.37	10	1011	2014
11.38	7	1018	2015
11.39	2	1020	2017
11.4	3	1018	2019
11.41	4	1014	2025
11.42	10	1013	2029
11.43	12	1011	2019
11.44	14	1008	2016
11.45	18	1010	2009
11.46	20	1004	2000
11.47	18	1006	2007
11.48	27	1000	2004
11.49	27	1003	2006
11.5	29	1005	2001
11.51	32	1012	2008
11.52	34	1012	2014
11.53	36	1011	2025
11.54	31	1008	2031
11.55	31	1009	2039
11.56	24	1010	2037
11.57	25	1008	2032
11.58	21	1009	2034
11.59	21	1009	2028
11.6	18	1006	2026
11.61	18	1007	2026
11.62	21	1002	2013
11.63	19	1006	2005
11.64	22	1004	2003
11.65	27	1005	2003
11.66	24	1001	2004
11.67	23	1000	2006
11.68	18	1000	2008
11.69	17	1002	2015
11.7	17	1005	2023
11.71	22	1002	2030
11.72	20	1006	2036
11.73	20	1011	2036
11.74	17	1013	2035
11.75	23	1010	2032
11.76	22	1011	2026
11.77	21	1015	2021
11.78	21	1016	2020
11.79	20	1017	2017
11.8	18	1013	2014
11.81	17	1011	2012
11.82	22	1002	2008
11.83	22	1003	2013
11.84	26	1002	2012
11.85	22	1007	2010
11.86	20	1011	2010
11.87	16	1012	2020
11.88	13	1010	2027
11.89	18	1002	2031
11.9	12	1006	2030
11.91	9	1012	2025
11.92	9	1019	2027
11.93	11	1013	2032
11.94	15	1009	2032
11.95	17	1002	2028
11.96	16	1003	2021
11.97	10	1008	2011
11.98	10	1013	2010
11.99	7	1014	2002
12	10	1010	2005
12.01	7	1005	2009
12.02	9	1002	2008
12.03	12	1000	2012
12.04	13	1004	2013
12.05	17	1009	2019
12.06	25	1009	2029
12.07	26	1010	2035
12.08	28	1008	2037
12.09	24	1007	2035
12.1	13	1010	2026
12.11	10	1011	2019
12.12	7	1015	2017
12.13	8	1017	2010
12.14	8	1019	2006
12.15	2	1015	2006
12.16	5	1018	2005
12.17	8	1024	2009
12.18	10	1027	2016
12.19	12	1025	2025
12.2	17	1019	2033
12.21	15	1011	2035
12.22	19	1007	2032
12.23	16	1007	2029
12.24	19	1005	2025
12.25	17	1005	2026
12.26	21	1000	2024
12.27	23	1003	2018
12.28	25	1008	2012
12.29	20	1013	2004
12.3	20	1020	2001
12.31	16	1020	2000
12.32	9	1013	2007
12.33	12	1009	2012
12.34	9	1006	2018
12.35	4	1009	2013
12.36	0	1015	2013
12.37	0	1014	2012
12.38	4	1015	2015
12.39	7	1010	2013
12.4	19	1003	2012
12.41	20	1003	2011
12.42	22	1012	2010
12.43	22	1022	2004
12.44	22	1027	2004
12.45	17	1022	2013
12.46	16	1014	2012
12.47	19	1010	2015
12.48	12	1009	2011
12.49	8	1019	2003
12.5	11	1026	2002
12.51	16	1025	2001
12.52	27	1020	2002
12.53	29	1009	2005
12.54	29	1005	2012
12.55	26	1007	2013
12.56	20	1020	2014
12.57	18	1025	2017
12.58	10	1022	2023
12.59	4	1009	2027
12.6	2	1003	2023
12.61	0	1003	2025
12.62	0	1005	2022
12.63	0	1015	2019
12.64	3	1016	2013
12.65	1	1014	2014
12.66	5	1004	2010
12.67	1	1004	2012
12.68	8	1007	2001
12.69	6	1014	2000
12.7	9	1019	2000
12.71	12	1020	2007
12.72	9	1021	2009
12.73	8	1015	2011
12.74	7	1015	2012
12.75	8	1012	2011
12.76	12	1011	2011
12.77	16	1016	2014
12.78	22	1011	2014
12.79	19	1012	2017
12.8	21	1005	2010
12.81	18	1008	2015
12.82	18	1009	2010
12.83	15	1007	2018
12.84	8	1014	2025
12.85	5	1015	2023
12.86	2	1019	2023
12.87	4	1010	2026
12.88	4	1009	2025
12.89	9	1008	2019
12.9	13	1010	2016
12.91	16	1014	2009
12.92	21	1011	2000
12.93	18	1013	2000
12.94	21	1009	2001
12.95	19	1013	2011
12.96	14	1013	2011
12.97	13	1013	2013
12.98	9	1012	2008
12.99	16	1010	2005
13	18	1010	2007
13.01	22	1008	2017
13.02	19	1004	2015
13.03	19	1002	2014
13.04	14	1002	2010
13.05	11	1008	2007
13.06	4	1006	2005
13.07	4	1004	2009
13.08	6	1003	2016
13.09	14	1005	2020
13.1	14	1004	2023
13.11	21	1008	2020
13.12	24	1005	2015
13.13	27	1007	2011
13.14	27	1010	2010
13.15	29	1011	2017
13.16	29	1001	2015
13.17	25	1001	2018
13.18	21	1003	2016
13.19	15	1006	2017
13.2	11	1005	2016
13.21	14	1003	2020
13.22	14	1008	2024
13.23	20	1012	2022
13.24	14	1013	2016
13.25	12	1013	2007
13.26	4	1008	2006
13.27	6	1005	2001
13.28	8	1009	2000
13.29	12	1010	2000
13.3	10	1011	2000
13.31	8	1012	2001
13.32	8	1012	2000
13.33	6	1013	2002
13.34	13	1017	2010
13.35	20	1020	2017
13.36	18	1022	2019
13.37	21	1021	2017
13.38	12	1013	2005
13.39	13	1009	2007
13.4	14	1003	2009
13.41	19	1003	2015
13.42	14	1006	2019
13.43	14	1014	2016
13.44	8	1018	2011
13.45	14	1017	2003
13.46	20	1011	2002
13.47	19	1006	2001
13.48	24	1008	2008
13.49	27	1011	2010
13.5	24	1012	2015
13.51	20	1014	2007
13.52	15	1011	2009
13.53	15	1010	2012
13.54	11	1007	2006
13.55	12	1006	2003
13.56	7	1005	2001
13.57	10	1010	2000
13.58	14	1010	2000
13.59	19	1001	2000
13.6	23	1000	2000
13.61	19	1000	2000
13.62	18	1008	2001
13.63	18	1011	2008
13.64	10	1006	2019
13.65	11	1009	2019
13.66	10	1010	2030
13.67	13	1009	2023
13.68	11	1009	2018
13.69	8	1003	2020
13.7	7	1000	2022
13.71	10	1000	2022
13.72	13	1000	2022
13.73	6	1000	2026
13.74	2	1004	2025
13.75	1	1005	2014
13.76	1	1011	2016
13.77	6	1009	2017
13.78	9	1009	2020
13.79	19	1019	2019
13.8	22	1020	2023
13.81	26	1018	2020
13.82	24	1015	2022
13.83	21	1011	2021
13.84	26	1009	2022
13.85	29	1020	2023
13.86	26	1018	2023
13.87	21	1010	2024
13.88	17	1004	2022
13.89	18	1002	2014
13.9	23	1005	2013
13.91	20	1004	2013
13.92	26	1005	2014
13.93	27	1007	2019
13.94	27	1000	2023
13.95	21	1000	2024
13.96	26	1000	2023
13.97	25	1001	2016
13.98	26	1007	2016
13.99	23	1013	2014
14	15	1012	2020
14.01	17	1012	2024
14.02	16	1015	2021
14.03	14	1015	2014
14.04	10	1017	2013
14.05	2	1019	2015
14.06	6	1018	2021
14.07	8	1012	2022
14.08	12	1000	2018
14.09	18	1000	2019
14.1	21	1002	2009
14.11	23	1003	2002
14.12	19	1008	2002
14.13	20	1014	2004
14.14	21	1012	2012
14.15	21	1012	2011
14.16	21	1013	2008
14.17	11	1014	2006
14.18	9	1013	2009
14.19	11	1013	2014
14.2	13	1005	2024
14.21	18	1003	2026
14.22	19	1002	2029
14.23	21	1010	2032
14.24	18	1014	2025
14.25	19	1021	2028
14.26	23	1033	2022
14.27	29	1031	2022
14.28	22	1025	2016
14.29	17	1019	2010
14.3	14	1016	2009
14.31	7	1012	2009
14.32	10	1014	2016
14.33	12	1014	2020
14.34	15	1011	2027
14.35	17	1013	2037
14.36	19	1014	2043
14.37	15	1024	2046
14.38	15	1028	2046
14.39	12	1028	2049
14.4	8	1027	2043
14.41	2	1018	2039
14.42	0	1013	2031
14.43	0	1010	2023
14.44	5	1009	2024
14.45	8	1014	2020
14.46	15	1016	2023
14.47	19	1014	2024
14.48	25	1015	2022
14.49	33	1016	2027
14.5	33	1018	2027
14.51	32	1024	2030
14.52	26	1022	2033
14.53	14	1019	2038
14.54	4	1021	2041
14.55	1	1018	2036
14.56	1	1018	2035
14.57	2	1015	2030
14.58	7	1013	2023
14.59	6	1016	2023
14.6	6	1009	2024
14.61	7	1011	2020
14.62	15	1010	2011
14.63	20	1009	2002
14.64	18	1012	2000
14.65	21	1013	2000
14.66	15	1014	2003
14.67	16	1012	2011
14.68	14	1018	2014
14.69	9	1015	2011
14.7	13	1010	2014
14.71	8	1010	2013
14.72	9	1010	2009
14.73	7	1016	2019
14.74	7	1016	2020
14.75	11	1020	2023
14.76	19	1019	2024
14.77	25	1019	2025
14.78	23	1018	2034
14.79	21	1015	2036
14.8	13	1016	2040
14.81	7	1010	2039
14.82	3	1014	2036
14.83	4	1008	2029
14.84	9	1003	2024
14.85	3	1005	2012
14.86	2	1000	2004
14.87	0	1003	2009
14.88	0	1007	2018
14.89	6	1010	2030
14.9	16	1016	2032
14.91	18	1013	2035
14.92	16	1010	2031
14.93	14	1014	2025
14.94	3	1015	2028
14.95	4	1017	2024
14.96	8	1019	2023
14.97	14	1017	2020
14.98	22	1015	2019
14.99	13	1016	2018
15	3	1011	2021
15.01	0	1016	2033
15.02	0	1017	2040
15.03	0	1016	2043
15.04	0	1019	2038
15.05	0	1010	2027
15.06	7	1011	2019
15.07	10	1011	2018
15.08	8	1007	2019
15.09	11	1011	2017
15.1	16	1009	2018
15.11	22	1008	2021
15.12	27	1008	2020
15.13	18	1006	2016
15.14	21	1005	2014
15.15	12	1009	2011
15.16	14	1012	2008
15.17	16	1015	2016
15.18	19	1017	2022
15.19	22	1010	2024
15.2	17	1010	2032
15.21	10	1008	2031
15.22	4	1006	2037
15.23	0	1007	2034
15.24	0	1004	2036
15.25	4	1007	2037
15.26	5	1004	2035
15.27	9	1005	2035
15.28	14	1009	2026
15.29	15	1009	2015
15.3	20	1009	2009
15.31	16	1009	2007
15.32	13	1006	2017
15.33	4	1007	2023
15.34	0	1010	2026
15.35	4	1012	2028
15.36	4	1012	2024
15.37	7	1014	2018
15.38	11	1018	2018
15.39	12	1022	2023
15.4	13	1020	2030
15.41	16	1018	2030
15.42	8	1014	2021
15.43	13	1007	2013
15.44	10	1008	2009
15.45	11	1006	2013
15.46	9	1007	2022
15.47	10	1010	2024
15.48	16	1007	2030
15.49	21	1011	2026
15.5	25	1015	2020
15.51	24	1016	2021
15.52	21	1019	2015
15.53	17	1012	2021
15.54	10	1008	2020
15.55	10	1007	2014
15.56	3	1009	2012
15.57	9	1019	2010
15.58	11	1028	2016
15.59	16	1028	2016
15.6	17	1031	2016
15.61	25	1026	2013
15.62	28	1020	2019
15.63	27	1021	2016
15.64	27	1014	2015
15.65	16	1014	2017
15.66	13	1014	2014
15.67	10	1004	2017
15.68	8	1004	2018
15.69	16	1005	2014
15.7	6	1011	2015
15.71	6	1022	2018
15.72	7	1022	2021
15.73	9	1021	2022
15.74	14	1020	2021
15.75	18	1015	2021
15.76	16	1015	2025
15.77	11	1018	2023
15.78	6	1020	2017
15.79	3	1022	2015
15.8	7	1021	2015
15.81	7	1014	2015
15.82	11	1015	2016
15.83	11	1018	2007
15.84	13	1017	2007
15.85	23	1013	2004
15.86	28	1008	2008
15.87	33	1004	2015
15.88	34	1002	2012
15.89	27	1008	2015
15.9	21	1016	2007
15.91	18	1018	2000
15.92	12	1023	2000
15.93	10	1021	2004
15.94	10	1019	2009
15.95	9	1013	2015
15.96	16	1010	2016
15.97	20	1010	2008
15.98	25	1010	2016
15.99	26	1007	2019
16	22	1009	2029
16.01	22	1007	2037
16.02	18	1014	2038
16.03	19	1021	2031
16.04	26	1019	2019
16.05	27	1011	2010
16.06	28	1012	2009
16.07	30	1005	2005
16.08	33	1005	2010
16.09	34	1006	2017
16.1	30	1005	2014
16.11	26	1009	2013
16.12	19	1010	2023
16.13	16	1007	2023
16.14	14	1012	2032
16.15	20	1015	2038
16.16	24	1023	2037
16.17	22	1028	2028
16.18	23	1020	2019
16.19	17	1016	2010
16.2	24	1021	2005
16.21	26	1019	2002
16.22	25	1025	2015
16.23	26	1028	2017
16.24	15	1021	2020
16.25	15	1017	2022
16.26	15	1008	2020
16.27	15	1005	2017
16.28	24	1015	2025
16.29	28	1021	2024
16.3	25	1026	2017
16.31	18	1030	2022
16.32	20	1023	2020
16.33	21	1019	2020
16.34	24	1020	2018
16.35	24	1021	2014
16.36	20	1020	2018
16.37	21	1019	2017
16.38	11	1015	2017
16.39	12	1012	2018
16.4	16	1008	2018
16.41	21	1013	2008
16.42	24	1018	2011
16.43	27	1019	2011
16.44	29	1019	2010
16.45	26	1016	2022
16.46	36	1012	2021
16.47	31	1009	2022
16.48	29	1009	2017
16.49	36	1006	2013
16.5	36	1003	2013
16.51	36	1004	2018
16.52	27	1000	2022
16.53	18	1003	2027
16.54	13	1007	2028
16.55	8	1018	2023
16.56	7	1021	2027
16.57	7	1021	2028
16.58	7	1015	2030
16.59	0	1010	2033
16.6	2	1010	2026
16.61	5	1013	2021
16.62	13	1015	2010
16.63	27	1018	2003
16.64	31	1023	2003
16.65	30	1017	2000
16.66	29	1014	2001
16.67	24	1019	2005
16.68	21	1018	2006
16.69	21	1023	2009
16.7	24	1015	2010
16.71	25	1010	2013
16.72	26	1002	2018
16.73	24	1000	2012
16.74	22	1008	2008
16.75	25	1015	2005
16.76	25	1019	2002
16.77	26	1023	2002
16.78	23	1016	2003
16.79	22	1014	2003
16.8	28	1014	2012
16.81	19	1014	2014
16.82	18	1015	2015
16.83	13	1015	2018
16.84	8	1013	2016
16.85	8	1015	2017
16.86	0	1016	2018
16.87	1	1015	2011
16.88	3	1019	2012
16.89	14	1019	2013
16.9	21	1016	2007
16.91	28	1013	2012
16.92	32	1004	2007
16.93	35	1006	2011
16.94	42	1006	2019
16.95	37	1006	2020
16.96	40	1008	2018
16.97	36	1016	2020
16.98	28	1019	2018
16.99	24	1023	2020
17	14	1023	2019
17.01	14	1020	2013
17.02	17	1014	2016
17.03	23	1013	2016
17.04	28	1014	2015
17.05	38	1006	2027
17.06	36	1003	2030
17.07	39	1003	2042
17.08	40	1001	2041
17.09	32	1001	2032
17.1	27	1005	2021
17.11	32	1012	2014
17.12	30	1015	2008
17.13	27	1013	2009
17.14	23	1010	2006
17.15	17	1005	2007
17.16	12	1000	2008
17.17	15	1005	2006
17.18	13	1010	2011
17.19	14	1018	2019
17.2	15	1026	2025
17.21	16	1025	2023
17.22	13	1027	2014
17.23	12	1020	2004
17.24	14	1013	2000
17.25	15	1013	2000
17.26	5	1010	2007
17.27	4	1011	2019
17.28	8	1009	2029
17.29	5	1008	2036
17.3	7	1005	2037
17.31	10	1008	2031
17.32	5	1010	2034
17.33	9	1015	2033
17.34	13	1013	2039
17.35	15	1012	2027
17.36	13	1014	2018
17.37	19	1007	2010
17.38	20	1007	2005
17.39	9	1012	2007
17.4	7	1008	2008
17.41	11	1011	2013
17.42	16	1005	2015
17.43	27	1011	2011
17.44	30	1011	2009
17.45	29	1013	2008
17.46	21	1014	2010
17.47	17	1013	2010
17.48	12	1010	2014
17.49	15	1012	2004
17.5	17	1015	2007
17.51	16	1019	2012
17.52	13	1022	2016
17.53	7	1023	2019
17.54	8	1013	2021
17.55	12	1008	2019
17.56	14	1010	2017
17.57	20	1014	2019
17.58	18	1020	2014
17.59	11	1022	2016
17.6	5	1027	2015
17.61	3	1025	2010
17.62	6	1023	2003
17.63	17	1027	2001
17.64	15	1025	2004
17.65	6	1024	2004
17.66	2	1025	2008
17.67	1	1020	2012
17.68	4	1014	2010
17.69	6	1011	2013
17.7	4	1011	2012
17.71	11	1006	2009
17.72	15	1008	2004
17.73	10	1005	2011
17.74	10	1010	2015
17.75	7	1009	2010
17.76	6	1012	2007
17.77	9	1014	2017
17.78	7	1014	2012
17.79	7	1014	2010
17.8	13	1019	2019
17.81	19	1017	2020
17.82	20	1019	2007
17.83	19	1014	2008
17.84	14	1009	2000
17.85	16	1005	2000
17.86	15	1001	2001
17.87	7	1000	2009
17.88	3	1000	2007
17.89	2	1000	2009
17.9	0	1006	2011
17.91	3	1011	2016
17.92	11	1015	2008
17.93	15	1016	2012
17.94	19	1021	2020
17.95	18	1020	2015
17.96	16	1022	2013
17.97	10	1018	2016
17.98	7	1016	2013
17.99	6	1015	2014
18	5	1015	2017
18.01	5	1016	2021
18.02	5	1016	2017
18.03	3	1016	2020
18.04	8	1022	2018
18.05	9	1021	2021
18.06	12	1020	2025
18.07	9	1021	2031
18.08	10	1015	2026
18.09	11	1012	2026
18.1	13	1007	2028
18.11	17	1002	2023
18.12	27	1000	2023
18.13	29	1002	2025
18.14	34	1006	2031
18.15	36	1012	2029
18.16	27	1019	2026
18.17	19	1025	2026
18.18	12	1037	2031
18.19	3	1043	2040
18.2	0	1042	2047
18.21	0	1045	2040
18.22	8	1040	2039
18.23	18	1039	2050
18.24	35	1035	2055
18.25	54	1038	2063
18.26	62	1037	2075
18.27	60	1043	2083
18.28	63	1040	2094
18.29	59	1043	2096
18.3	47	1045	2099
18.31	41	1047	2099
18.32	42	1052	2101
18.33	39	1059	2096
18.34	34	1056	2086
18.35	41	1065	2069
18.36	50	1067	2059
18.37	59	1060	2041
18.38	74	1054	2026
18.39	81	1049	2017
18.4	74	1039	2011
18.41	62	1034	2004
18.42	48	1027	2007
18.43	31	1024	2005
18.44	19	1024	2009
18.45	10	1026	2017
18.46	13	1028	2020
18.47	17	1030	2018
18.48	17	1029	2017
18.49	29	1030	2019
18.5	31	1024	2014
18.51	36	1019	2010
18.52	43	1019	2012
18.53	45	1016	2013
18.54	45	1014	2010
18.55	37	1019	2007
18.56	27	1023	2014
18.57	21	1024	2013
18.58	20	1027	2016
18.59	18	1021	2011
18.6	28	1014	2006
18.61	34	1011	2004
18.62	29	1008	2005
18.63	32	1008	2007
18.64	21	1010	2005
18.65	8	1012	2005
18.66	5	1013	2013
18.67	7	1014	2015
18.68	5	1014	2016
18.69	0	1017	2023
18.7	1	1014	2027
18.71	3	1016	2023
18.72	5	1015	2017
18.73	15	1011	2008
18.74	22	1008	2009
18.75	24	1007	2004
18.76	29	1007	2003
18.77	30	1010	2002
18.78	21	1011	2004
18.79	17	1011	2009
18.8	24	1017	2020
18.81	22	1021	2025
18.82	21	1021	2033
18.83	16	1024	2041
18.84	21	1026	2045
18.85	16	1028	2040
18.86	13	1027	2031
18.87	14	1032	2026
18.88	9	1027	2026
18.89	2	1022	2021
18.9	3	1024	2019
18.91	1	1023	2022
18.92	5	1018	2017
18.93	15	1016	2011
18.94	26	1020	2007
18.95	29	1020	2004
18.96	32	1019	2004
18.97	25	1024	2004
18.98	22	1021	2009
18.99	8	1022	2001
19	1	1025	2001
19.01	0	1028	2013
19.02	0	1022	2020
19.03	0	1020	2029
19.04	0	1021	2037
19.05	0	1017	2041
19.06	0	1008	2037
19.07	0	1009	2039
19.08	3	1011	2039
19.09	4	1011	2038
19.1	9	1014	2032
19.11	12	1020	2031
19.12	15	1020	2026
19.13	13	1022	2020
19.14	10	1017	2012
19.15	10	1015	2014
19.16	1	1012	2004
19.17	0	1007	2011
19.18	0	1004	2017
19.19	1	1004	2020
19.2	4	1004	2019
19.21	9	1007	2021
19.22	14	1007	2022
19.23	18	1010	2022
19.24	22	1014	2016
19.25	27	1016	2021
19.26	28	1010	2019
19.27	21	1010	2018
19.28	12	1001	2013
19.29	9	1001	2019
19.3	1	1004	2014
19.31	0	1005	2016
19.32	0	1004	2015
19.33	0	1011	2019
19.34	0	1016	2014
19.35	0	1015	2021
19.36	5	1016	2027
19.37	6	1018	2031
19.38	2	1011	2028
19.39	7	1011	2031
19.4	8	1005	2026
19.41	11	1004	2025
19.42	9	1003	2026
19.43	12	1007	2030
19.44	9	1006	2028
19.45	4	1000	2028
19.46	10	1002	2020
19.47	17	1007	2015
19.48	21	1009	2012
19.49	19	1011	2011
19.5	27	1016	2010
19.51	15	1014	2014
19.52	4	1012	2015
19.53	1	1013	2018
19.54	0	1015	2021
19.55	0	1014	2024
19.56	0	1015	2031
19.57	0	1009	2037
19.58	1	1002	2043
19.59	10	1000	2035
19.6	16	1002	2028
19.61	25	1000	2030
19.62	30	1006	2033
19.63	34	1014	2026
19.64	33	1014	2034
19.65	24	1014	2030
19.66	16	1016	2024
19.67	2	1016	2020
19.68	0	1020	2022
19.69	0	1020	2017
19.7	1	1018	2019
19.71	1	1016	2021
19.72	10	1016	2027
19.73	9	1019	2026
19.74	4	1016	2035
19.75	11	1019	2043
19.76	14	1022	2049
19.77	10	1020	2045
19.78	6	1014	2050
19.79	11	1014	2041
19.8	11	1010	2035
19.81	6	1008	2032
19.82	7	1009	2034
19.83	11	1007	2024
19.84	10	1007	2024
19.85	8	1014	2028
19.86	13	1019	2028
19.87	15	1020	2019
19.88	14	1019	2018
19.89	22	1019	2015
19.9	21	1010	2015
19.91	19	1008	2012
19.92	16	1002	2018
19.93	25	1003	2018
19.94	23	1002	2015
19.95	12	1007	2024
19.96	10	1010	2031
19.97	10	1014	2029
19.98	10	1025	2028
19.99	2	1035	2031
20	0	1033	2023
20.01	3	1030	2015
20.02	7	1023	2015
20.03	9	1012	2017
20.04	6	1002	2016
20.05	9	1001	2016
20.06	8	1000	2017
20.07	6	1000	2013
20.08	3	1000	2014
20.09	1	1003	2019
20.1	7	1006	2016
20.11	6	1010	2010
20.12	9	1017	2009
20.13	10	1022	2014
20.14	10	1021	2016
20.15	15	1021	2026
20.16	13	1022	2033
20.17	7	1017	2038
20.18	0	1014	2035
20.19	0	1014	2026
20.2	0	1006	2022
20.21	2	1004	2011
20.22	6	1004	2003
20.23	9	1003	2000
20.24	24	1001	2000
20.25	30	1001	2000
20.26	36	1001	2003
20.27	41	1003	2010
20.28	41	1003	2020
20.29	37	1010	2027
20.3	29	1012	2032
20.31	22	1017	2031
20.32	12	1019	2032
20.33	10	1021	2025
20.34	11	1015	2022
20.35	12	1012	2013
20.36	8	1008	2010
20.37	11	1006	2008
20.38	18	1003	2015
20.39	18	1004	2015
20.4	17	1003	2022
20.41	20	1003	2024
20.42	23	1004	2026
20.43	23	1008	2020
20.44	21	1007	2021
20.45	16	1012	2017
20.46	16	1011	2020
20.47	14	1011	2014
20.48	12	1009	2012
20.49	7	1005	2012
20.5	8	1004	2007
20.51	10	1004	2003
20.52	11	1007	2002
20.53	9	1004	2005
20.54	10	1006	2002
20.55	9	1011	2002
20.56	10	1016	2007
20.57	6	1015	2011
20.58	9	1021	2009
20.59	7	1022	2017
20.6	14	1018	2031
20.61	19	1017	2034
20.62	22	1019	2036
20.63	20	1013	2043
20.64	28	1013	2033
20.65	21	1012	2025
20.66	14	1008	2021
20.67	7	1001	2023
20.68	0	1000	2014
20.69	0	1002	2016
20.7	0	1000	2025
20.71	0	1003	2025
20.72	1	1010	2022
20.73	9	1007	2028
20.74	14	1005	2033
20.75	15	1004	2025
20.76	16	1008	2020
20.77	16	1006	2015
20.78	13	1008	2008
20.79	8	1011	2008
20.8	13	1007	2008
20.81	13	1005	2013
20.82	13	1001	2018
20.83	14	1000	2021
20.84	23	1000	2031
20.85	24	1006	2026
20.86	18	1005	2026
20.87	15	1008	2015
20.88	10	1010	2015
20.89	0	1010	2014
20.9	0	1012	2014
20.91	0	1013	2012
20.92	1	1015	2019
20.93	7	1016	2025
20.94	14	1011	2028
20.95	13	1011	2032
20.96	13	1006	2034
20.97	9	1003	2022
20.98	14	1000	2017
20.99	14	1000	2012
21	11	1000	2012
21.01	11	1008	2010
21.02	11	1009	2017
21.03	7	1012	2024
21.04	8	1011	2024
21.05	7	1007	2018
21.06	12	1004	2020
21.07	13	1001	2017
21.08	19	1001	2011
21.09	20	1000	2009
21.1	13	1005	2009
21.11	16	1009	2006
21.12	20	1012	2010
21.13	24	1008	2024
21.14	22	1010	2029
21.15	20	1012	2031
21.16	12	1008	2029
21.17	8	1008	2027
21.18	4	1000	2018
21.19	10	1000	2005
21.2	15	1000	2002
21.21	18	1009	2001
21.22	23	1011	2000
21.23	27	1016	2005
21.24	20	1033	2012
21.25	19	1037	2019
21.26	11	1032	2026
21.27	10	1026	2034
21.28	1	1020	2030
21.29	0	1010	2025
21.3	0	1002	2020
21.31	0	1001	2020
21.32	0	1000	2013
21.33	0	1000	2008
21.34	0	1004	2003
21.35	0	1010	2002
21.36	6	1008	2003
21.37	11	1014	2000
21.38	10	1020	2004
21.39	12	1016	2004
21.4	11	1010	2005
21.41	10	1006	2009
21.42	6	1000	2011
21.43	7	1000	2012
21.44	10	1006	2017
21.45	12	1014	2015
21.46	14	1020	2010
21.47	19	1025	2008
21.48	20	1024	2006
21.49	19	1025	2010
21.5	20	1022	2007
21.51	17	1023	2003
21.52	14	1018	2006
21.53	10	1011	2008
21.54	5	1009	2013
21.55	10	1011	2016
21.56	3	1017	2018
21.57	7	1026	2022
21.58	12	1031	2017
21.59	10	1038	2012
21.6	10	1037	2014
21.61	6	1030	2016
21.62	6	1024	2016
21.63	6	1020	2020
21.64	2	1015	2019
21.65	3	1014	2017
21.66	9	1010	2010
21.67	12	1006	2013
21.68	16	1008	2008
21.69	25	1010	2003
21.7	16	1011	2005
21.71	17	1013	2008
21.72	18	1015	2005
21.73	11	1017	2004
21.74	3	1012	2012
21.75	0	1016	2014
21.76	6	1020	2015
21.77	10	1025	2020
21.78	11	1028	2019
21.79	21	1032	2014
21.8	31	1032	2008
21.81	32	1031	2005
21.82	32	1030	2005
21.83	29	1026	2004
21.84	22	1019	2009
21.85	17	1016	2017
21.86	14	1014	2020
21.87	10	1012	2022
21.88	4	1012	2023
21.89	7	1014	2017
21.9	15	1015	2015
21.91	15	1021	2016
21.92	16	1022	2008
21.93	19	1027	2003
21.94	19	1031	2002
21.95	13	1031	2000
21.96	8	1030	2000
21.97	2	1027	2000
21.98	4	1026	2004
21.99	4	1028	2013
22	7	1027	2012
22.01	13	1022	2018
22.02	15	1016	2019
22.03	18	1006	2021
22.04	19	1002	2020
22.05	16	1000	2021
22.06	18	1000	2011
22.07	12	1001	2007
22.08	4	1001	2002
22.09	1	1000	2004
22.1	4	1006	2007
22.11	2	1013	2013
22.12	0	1020	2021
22.13	0	1027	2029
22.14	9	1032	2027
22.15	14	1029	2034
22.16	18	1030	2031
22.17	22	1026	2025
22.18	29	1023	2018
22.19	34	1023	2011
22.2	36	1022	2006
22.21	30	1020	2005
22.22	28	1016	2009
22.23	32	1021	2011
22.24	26	1022	2009
22.25	21	1026	2011
22.26	12	1030	2014
22.27	13	1027	2010
22.28	18	1026	2007
22.29	17	1019	2014
22.3	27	1014	2014
22.31	34	1006	2008
22.32	39	1010	2009
22.33	46	1020	2008
22.34	48	1025	2009
22.35	47	1030	2010
22.36	48	1039	2018
22.37	40	1044	2016
22.38	32	1045	2010
22.39	25	1045	2009
22.4	16	1040	2009
22.41	10	1031	2000
22.42	3	1026	2000
22.43	4	1020	2000
22.44	5	1016	2000
22.45	4	1014	2000
22.46	1	1016	2004
22.47	1	1013	2009
22.48	2	1011	2009
22.49	2	1008	2009
22.5	4	1012	2019
22.51	7	1008	2013
22.52	12	1008	2013
22.53	17	1006	2012
22.54	21	1008	2011
22.55	29	1012	2006
22.56	31	1016	2004
22.57	32	1024	2007
22.58	24	1030	2005
22.59	19	1027	2008
22.6	12	1024	2009
22.61	6	1023	2015
22.62	6	1026	2010
22.63	4	1023	2009
22.64	6	1027	2015
22.65	9	1025	2013
22.66	14	1025	2012
22.67	28	1024	2012
22.68	34	1022	2013
22.69	41	1023	2013
22.7	37	1015	2005
22.71	33	1014	2004
22.72	23	1014	2000
22.73	20	1010	2004
22.74	19	1012	2005
22.75	21	1016	2007
22.76	20	1020	2011
22.77	17	1019	2017
22.78	17	1024	2022
22.79	21	1024	2023
22.8	26	1028	2018
22.81	24	1020	2015
22.82	20	1015	2007
22.83	13	1012	2005
22.84	5	1003	2001
22.85	1	1004	2005
22.86	0	1002	2011
22.87	4	1007	2018
22.88	9	1014	2020
22.89	17	1021	2021
22.9	19	1030	2027
22.91	22	1037	2025
22.92	25	1043	2024
22.93	25	1040	2016
22.94	26	1036	2008
22.95	21	1025	2004
22.96	19	1019	2000
22.97	16	1011	2000
22.98	13	1001	2000
22.99	16	1000	2010
23	11	1000	2019
23.01	9	1000	2022
23.02	9	1000	2027
23.03	7	1010	2030
23.04	3	1022	2032
23.05	4	1028	2032
23.06	3	1030	2035
23.07	1	1026	2037
23.08	9	1023	2034
23.09	7	1023	2035
23.1	10	1022	2029
23.11	12	1022	2026
23.12	17	1023	2025
23.13	28	1021	2025
23.14	28	1015	2024
23.15	37	1014	2020
23.16	40	1016	2014
23.17	41	1016	2018
23.18	40	1009	2018
23.19	41	1006	2026
23.2	38	1000	2026
23.21	39	1000	2023
23.22	35	1000	2020
23.23	27	1002	2022
23.24	23	1014	2016
23.25	21	1020	2008
23.26	23	1023	2003
23.27	23	1019	2000
23.28	23	1011	2005
23.29	26	1010	2002
23.3	23	1005	2011
23.31	19	1000	2025
23.32	19	1000	2031
23.33	23	1000	2037
23.34	28	1007	2031
23.35	24	1011	2035
23.36	23	1017	2029
23.37	27	1027	2025
23.38	28	1036	2017
23.39	28	1036	2013
23.4	30	1029	2021
23.41	30	1023	2019
23.42	24	1016	2025
23.43	17	1016	2026
23.44	15	1014	2035
23.45	9	1010	2030
23.46	16	1014	2024
23.47	14	1022	2023
23.48	16	1030	2018
23.49	13	1026	2015
23.5	22	1024	2008
23.51	29	1019	2010
23.52	33	1019	2014
23.53	36	1007	2022
23.54	42	1006	2032
23.55	40	1004	2030
23.56	28	1002	2033
23.57	20	1001	2035
23.58	17	1000	2033
23.59	8	1000	2019
23.6	5	1003	2013
23.61	1	1012	2012
23.62	9	1017	2009
23.63	7	1016	2006
23.64	16	1018	2002
23.65	25	1014	2000
23.66	27	1018	2001
23.67	34	1011	2008
23.68	31	1004	2008
23.69	28	1005	2009
23.7	21	1001	2015
23.71	15	1006	2019
23.72	19	1005	2023
23.73	24	1016	2019
23.74	30	1022	2022
23.75	38	1027	2026
23.76	43	1029	2022
23.77	41	1026	2020
23.78	48	1023	2022
23.79	46	1021	2025
23.8	37	1019	2028
23.81	27	1013	2025
23.82	10	1009	2032
23.83	0	1007	2035
23.84	0	1013	2035
23.85	0	1017	2030
23.86	0	1020	2031
23.87	0	1029	2025
23.88	2	1033	2010
23.89	15	1031	2001
23.9	17	1024	2000
23.91	29	1024	2000
23.92	40	1020	2000
23.93	43	1017	2000
23.94	45	1011	2006
23.95	34	1007	2020
23.96	35	1009	2030
23.97	26	1009	2031
23.98	20	1015	2031
23.99	15	1013	2027
24	16	1018	2022
24.01	16	1027	2008
24.02	13	1025	2001
24.03	18	1021	2000
24.04	20	1017	2000
24.05	23	1020	2000
24.06	20	1013	2002
24.07	20	1005	2007
24.08	21	1000	2013
24.09	19	1000	2010
24.1	21	1003	2013
24.11	19	1000	2020
24.12	26	1004	2022
24.13	35	1008	2017
24.14	40	1020	2022
24.15	38	1026	2027
24.16	37	1022	2030
24.17	42	1024	2025
24.18	35	1021	2025
24.19	26	1013	2026
24.2	23	1011	2020
24.21	21	1010	2010
24.22	20	1006	2012
24.23	14	1005	2010
24.24	15	1001	2016
24.25	18	1003	2017
24.26	21	1007	2010
24.27	19	1014	2016
24.28	24	1025	2020
24.29	29	1026	2023
24.3	36	1023	2021
24.31	37	1018	2018
24.32	31	1016	2019
24.33	36	1008	2010
24.34	30	1000	2012
24.35	24	1004	2013
24.36	19	1005	2024
24.37	17	1003	2024
24.38	20	1003	2033
24.39	13	1006	2032
24.4	10	1009	2029
24.41	9	1011	2029
24.42	17	1009	2023
24.43	15	1007	2024
24.44	16	1006	2010
24.45	13	1008	2004
24.46	12	1012	2003
24.47	14	1006	2008
24.48	7	1010	2012
24.49	13	1012	2010
24.5	15	1010	2019
24.51	20	1005	2025
24.52	17	1004	2037
24.53	19	1007	2026
24.54	24	1002	2021
24.55	25	1002	2020
24.56	30	1012	2010
24.57	29	1020	2001
24.58	27	1025	2000
24.59	27	1028	2000
24.6	24	1032	2000
24.61	18	1032	2002
24.62	15	1033	2005
24.63	18	1031	2014
24.64	16	1027	2021
24.65	8	1019	2032
24.66	1	1014	2040
24.67	3	1007	2041
24.68	3	1002	2046
24.69	3	1001	2041
24.7	12	1002	2038
24.71	16	1002	2028
24.72	22	1005	2023
24.73	25	1013	2015
24.74	22	1018	2006
24.75	19	1020	2008
24.76	8	1025	2009
24.77	3	1028	2006
24.78	2	1027	2007
24.79	0	1021	2013
24.8	0	1019	2015
24.81	0	1018	2016
24.82	8	1013	2013
24.83	20	1011	2014
24.84	26	1008	2022
24.85	30	1010	2013
24.86	40	1017	2012
24.87	40	1016	2016
24.88	33	1019	2016
24.89	24	1012	2026
24.9	16	1006	2022
24.91	18	1004	2026
24.92	13	1003	2033
24.93	8	1004	2036
24.94	11	1006	2041
24.95	15	1007	2036
24.96	19	1012	2039
24.97	23	1019	2034
[truncated: 6,503 more rows]

## Sheet: Figure 2h
	Fe3O4	Fe3O4@GO	Fe3O4@G
Temperature(℃)	Mass loss(%)
30.0249	100	100	100
30.1188	100	99.9997	100
30.2144	100.001	99.9995	100
30.3095	100.001	99.9992	100
30.4071	100.001	99.9989	100
30.502	100.002	99.9988	100
30.5983	100.002	99.9985	100
30.6953	100.002	99.9981	100
30.7935	100.002	99.9977	100
30.8903	100.002	99.9973	99.9998
30.9876	100.003	99.997	100
31.0845	100.003	99.9967	99.9998
31.1827	100.003	99.9964	99.9997
31.2787	100.003	99.996	99.9998
31.3756	100.003	99.9956	99.9998
31.472	100.003	99.9952	99.9997
31.5683	100.003	99.9947	99.9997
31.6643	100.003	99.9943	99.9997
31.7621	100.003	99.9939	99.9994
31.858	100.003	99.9933	99.9994
31.9547	100.004	99.9929	99.9993
32.0518	100.004	99.9923	99.9992
32.147	100.004	99.9918	99.9992
32.2436	100.004	99.9913	99.9991
32.3394	100.004	99.9907	99.9989
32.4356	100.004	99.9902	99.9989
32.5314	100.004	99.9897	99.9989
32.626	100.004	99.9892	99.9987
32.7221	100.004	99.9886	99.9987
32.8183	100.004	99.9881	99.9986
32.9142	100.004	99.9875	99.9985
33.0087	100.004	99.987	99.9983
33.1029	100.004	99.9864	99.9982
33.1985	100.004	99.9858	99.998
33.2916	100.004	99.9852	99.9979
33.3852	100.004	99.9846	99.9979
33.4788	100.004	99.9839	99.9978
33.5714	100.003	99.9834	99.9976
33.6644	100.003	99.9828	99.9976
33.7577	100.003	99.9822	99.9974
33.8493	100.003	99.9815	99.9974
33.9419	100.003	99.981	99.9973
34.0345	100.003	99.9805	99.9971
34.1268	100.003	99.9798	99.997
34.2175	100.003	99.9792	99.9969
34.3082	100.003	99.9785	99.9969
34.3983	100.003	99.9779	99.9967
34.4893	100.003	99.9772	99.9967
34.5799	100.003	99.9764	99.9965
34.6698	100.002	99.9758	99.9963
34.7599	100.002	99.9751	99.9962
34.8498	100.002	99.9745	99.996
34.9393	100.002	99.9738	99.9958
35.0291	100.002	99.9732	99.9959
35.1188	100.002	99.9725	99.9957
35.2075	100.002	99.9719	99.9956
35.2961	100.001	99.9713	99.9955
35.3844	100.001	99.9706	99.9954
35.4737	100.001	99.97	99.9952
35.5615	100.001	99.9693	99.9952
35.6498	100.001	99.9685	99.995
35.7382	100.001	99.9679	99.9949
35.827	100.001	99.9673	99.9948
35.9148	100.001	99.9665	99.9946
36.002	100	99.9658	99.9944
36.0895	100	99.9651	99.9943
36.1774	100	99.9644	99.9943
36.2638	100	99.9638	99.9941
36.3505	99.9999	99.9631	99.9941
36.4372	99.9998	99.9625	99.994
36.5241	99.9996	99.9618	99.9938
36.6099	99.9994	99.9611	99.9937
36.6957	99.9993	99.9605	99.9936
36.7804	99.9991	99.9597	99.9935
36.8666	99.9989	99.959	99.9934
36.9517	99.9988	99.9584	99.9933
37.037	99.9986	99.9577	99.9931
37.1223	99.9984	99.9571	99.993
37.208	99.9983	99.9564	99.993
37.2922	99.9981	99.9557	99.9928
37.3793	99.9979	99.955	99.9927
37.465	99.9978	99.9543	99.9926
37.5492	99.9976	99.9536	99.9925
37.6349	99.9974	99.953	99.9924
37.7208	99.9974	99.9523	99.9924
37.8064	99.9972	99.9516	99.9922
37.8909	99.997	99.9509	99.9922
37.9761	99.9969	99.9502	99.992
38.0611	99.9967	99.9495	99.9919
38.147	99.9964	99.9488	99.9917
38.2322	99.9963	99.9482	99.9915
38.3177	99.9962	99.9475	99.9914
38.4027	99.9959	99.9468	99.9913
38.487	99.9958	99.9462	99.9912
38.5723	99.9957	99.9455	99.991
38.6583	99.9955	99.9448	99.9909
38.7424	99.9954	99.9441	99.9908
38.8265	99.9952	99.9435	99.9906
38.9104	99.995	99.9428	99.9904
38.9962	99.9949	99.9421	99.9903
39.08	99.9947	99.9414	99.9902
39.1653	99.9945	99.9407	99.99
39.2501	99.9943	99.94	99.9898
39.3338	99.9941	99.9394	99.9897
39.4181	99.9937	99.9387	99.9896
39.5031	99.9933	99.938	99.9895
39.5893	99.9929	99.9374	99.9893
39.6727	99.9926	99.9368	99.9891
39.7578	99.9924	99.9361	99.989
39.8417	99.9922	99.9355	99.9889
39.9267	99.992	99.9349	99.9887
40.0112	99.9918	99.9342	99.9887
40.0951	99.9916	99.9335	99.9885
40.1791	99.9912	99.933	99.9883
40.2629	99.9911	99.9323	99.9883
40.3469	99.9908	99.9317	99.9881
40.4287	99.9906	99.931	99.9879
40.5136	99.9905	99.9304	99.9878
40.5964	99.9903	99.9297	99.9876
40.6792	99.9901	99.9291	99.9874
40.763	99.9898	99.9284	99.9874
40.8469	99.9896	99.9277	99.9872
40.9288	99.9894	99.9271	99.9871
41.0113	99.9892	99.9264	99.987
41.0965	99.9891	99.9257	99.9868
41.1799	99.9888	99.925	99.9867
41.2625	99.9886	99.9244	99.9866
41.3454	99.9885	99.9237	99.9864
41.4292	99.9882	99.9231	99.9863
41.5132	99.9881	99.9225	99.9861
41.5969	99.9879	99.9219	99.9859
41.6805	99.9876	99.9212	99.9857
41.7639	99.9874	99.9206	99.9857
41.8481	99.9872	99.92	99.9855
41.9308	99.987	99.9194	99.9853
42.0149	99.9869	99.9188	99.9852
42.0992	99.9866	99.9181	99.985
42.1829	99.9864	99.9176	99.9849
42.2673	99.9863	99.9168	99.9847
42.3526	99.9861	99.9163	99.9846
42.4367	99.986	99.9156	99.9844
42.5217	99.9858	99.915	99.9844
42.6051	99.9857	99.9144	99.9842
42.691	99.9854	99.9137	99.984
42.776	99.9852	99.9131	99.9839
42.8601	99.9851	99.9124	99.9837
42.9451	99.9849	99.9118	99.9835
43.0287	99.9848	99.9111	99.9833
43.1139	99.9847	99.9105	99.9833
43.1985	99.9846	99.9099	99.9831
43.2829	99.9844	99.9093	99.983
43.3659	99.9844	99.9086	99.9829
43.4492	99.9842	99.908	99.9828
43.5324	99.9841	99.9074	99.9826
43.6172	99.984	99.9068	99.9826
43.7001	99.9839	99.9063	99.9824
43.7841	99.9838	99.9056	99.9822
43.8683	99.9837	99.905	99.9822
43.9514	99.9835	99.9044	99.9821
44.0364	99.9834	99.9037	99.9821
44.1202	99.9832	99.9031	99.982
44.2049	99.9831	99.9026	99.9819
44.2894	99.983	99.902	99.9818
44.3755	99.9829	99.9015	99.9816
44.4605	99.9828	99.901	99.9815
44.5457	99.9827	99.9004	99.9813
44.6316	99.9826	99.8998	99.9812
44.7169	99.9825	99.8992	99.9811
44.8033	99.9822	99.8986	99.9809
44.8904	99.9822	99.898	99.9808
44.9757	99.982	99.8974	99.9806
45.0618	99.9819	99.8967	99.9804
45.148	99.9818	99.8961	99.9803
45.2331	99.9815	99.8956	99.9803
45.3188	99.9814	99.895	99.9802
45.4059	99.9813	99.8945	99.9801
45.4919	99.9811	99.8939	99.98
45.5781	99.981	99.8933	99.98
45.6638	99.9809	99.8927	99.9798
45.7491	99.9808	99.892	99.9796
45.8359	99.9806	99.8915	99.9795
45.9199	99.9805	99.8909	99.9794
46.0072	99.9804	99.8903	99.9793
46.0922	99.9803	99.8898	99.9792
46.1793	99.9801	99.8892	99.9791
46.2654	99.98	99.8886	99.979
46.3518	99.9798	99.8881	99.9789
46.4395	99.9797	99.8876	99.9788
46.5244	99.9796	99.8871	99.9787
46.6086	99.9793	99.8866	99.9785
46.6944	99.9792	99.886	99.9785
46.7805	99.9791	99.8855	99.9784
46.8648	99.9789	99.8849	99.9783
46.9501	99.9788	99.8843	99.9782
47.0347	99.9787	99.8838	99.9781
47.1195	99.9785	99.8832	99.9779
47.2037	99.9784	99.8826	99.9778
47.2895	99.9783	99.882	99.9776
47.3747	99.9782	99.8816	99.9775
47.4587	99.9781	99.881	99.9774
47.545	99.9779	99.8804	99.9772
47.6299	99.9778	99.8799	99.9771
47.7147	99.9776	99.8794	99.977
47.7995	99.9775	99.8788	99.977
47.8834	99.9773	99.8782	99.9768
47.9685	99.9771	99.8777	99.9766
48.0528	99.9769	99.8771	99.9766
48.1378	99.9767	99.8766	99.9764
48.2223	99.9766	99.8761	99.9763
48.3079	99.9764	99.8755	99.9763
48.3923	99.9763	99.8751	99.9761
48.4763	99.976	99.8745	99.976
48.5615	99.9759	99.8739	99.976
48.6441	99.9757	99.8735	99.9758
48.728	99.9756	99.873	99.9756
48.8122	99.9754	99.8725	99.9755
48.8966	99.9753	99.8719	99.9753
48.9791	99.9751	99.8714	99.9752
49.0626	99.975	99.8709	99.975
49.1473	99.9749	99.8704	99.975
49.2292	99.9747	99.8699	99.9749
49.3122	99.9746	99.8694	99.9748
49.3952	99.9744	99.8689	99.9747
49.4777	99.9742	99.8684	99.9746
49.5609	99.9741	99.8679	99.9745
49.6439	99.9739	99.8674	99.9744
49.7265	99.9738	99.8668	99.9743
49.8086	99.9737	99.8664	99.9742
49.8918	99.9735	99.8659	99.974
49.9733	99.9733	99.8654	99.9737
50.0555	99.9732	99.865	99.9735
50.1375	99.9731	99.8644	99.9734
50.2192	99.9729	99.8638	99.9733
50.3023	99.9728	99.8633	99.9733
50.3835	99.9727	99.8628	99.9733
50.4674	99.9725	99.8624	99.9731
50.5501	99.9724	99.8618	99.9729
50.633	99.9722	99.8614	99.9728
50.717	99.972	99.8609	99.9727
50.8002	99.9717	99.8604	99.9726
50.8841	99.9716	99.8599	99.9724
50.9698	99.9715	99.8594	99.9723
51.0529	99.9713	99.8589	99.9722
51.1376	99.9712	99.8584	99.972
51.2218	99.971	99.8579	99.9719
51.3047	99.9707	99.8575	99.9718
51.3889	99.9706	99.8571	99.9716
51.4735	99.9704	99.8566	99.9714
51.5567	99.9702	99.8561	99.9712
51.6398	99.9702	99.8556	99.9711
51.7237	99.97	99.8552	99.9711
51.8065	99.9699	99.8547	99.971
51.8902	99.9698	99.8543	99.9709
51.9736	99.9695	99.8538	99.9708
52.0577	99.9695	99.8533	99.9706
52.1394	99.9694	99.8529	99.9705
52.2214	99.9693	99.8525	99.9703
52.3043	99.9692	99.852	99.9701
52.3882	99.969	99.8516	99.97
52.4695	99.9689	99.8511	99.9699
52.5527	99.9688	99.8507	99.9698
52.6346	99.9687	99.8502	99.9698
52.7163	99.9685	99.8497	99.9697
52.8001	99.9685	99.8493	99.9697
52.8824	99.9683	99.8488	99.9696
52.9652	99.9681	99.8484	99.9695
53.0471	99.9681	99.8479	99.9694
53.1298	99.9679	99.8475	99.9693
53.2126	99.9678	99.847	99.9693
53.2943	99.9677	99.8465	99.9692
53.3786	99.9676	99.8461	99.9691
53.4637	99.9674	99.8456	99.9689
53.548	99.9673	99.8452	99.9688
53.6325	99.9672	99.8447	99.9687
53.7176	99.9671	99.8443	99.9685
53.8023	99.967	99.8438	99.9685
53.8879	99.9669	99.8434	99.9683
53.9723	99.9668	99.843	99.9682
54.0567	99.9667	99.8425	99.9681
54.1419	99.9665	99.842	99.9679
54.2262	99.9664	99.8416	99.9678
54.3096	99.9663	99.8411	99.9677
54.3931	99.9662	99.8407	99.9675
54.4779	99.9661	99.8402	99.9674
54.5619	99.966	99.8398	99.9673
54.6461	99.9658	99.8393	99.9672
54.7292	99.9656	99.8389	99.9671
54.8128	99.9655	99.8385	99.967
54.8952	99.9654	99.838	99.9669
54.9793	99.9653	99.8375	99.9668
55.0617	99.9652	99.8371	99.9667
55.1447	99.9651	99.8366	99.9666
55.227	99.965	99.8362	99.9665
55.3101	99.9649	99.8358	99.9664
55.3928	99.9648	99.8353	99.9663
55.4742	99.9646	99.8348	99.9661
55.5577	99.9645	99.8344	99.966
55.64	99.9644	99.8339	99.9659
55.7223	99.9643	99.8335	99.9658
55.8035	99.9643	99.833	99.9657
55.8867	99.9641	99.8326	99.9656
55.9695	99.964	99.8321	99.9655
56.0502	99.9639	99.8317	99.9653
56.1335	99.9637	99.8312	99.9653
56.2152	99.9636	99.8308	99.9651
56.2984	99.9634	99.8303	99.965
56.3801	99.9634	99.8299	99.9648
56.4634	99.9632	99.8294	99.9648
56.545	99.9631	99.829	99.9647
56.6289	99.963	99.8286	99.9646
56.7121	99.9629	99.8281	99.9644
56.7945	99.9628	99.8276	99.9644
56.8774	99.9626	99.8272	99.9643
56.9619	99.9625	99.8267	99.9642
57.0427	99.9624	99.8263	99.9641
57.1267	99.9622	99.8258	99.964
57.2081	99.9621	99.8254	99.9639
57.2914	99.9621	99.825	99.9638
57.373	99.9619	99.8245	99.9637
57.455	99.9619	99.824	99.9636
57.538	99.9618	99.8236	99.9635
57.6205	99.9617	99.8231	99.9634
57.7028	99.9615	99.8227	99.9633
57.7848	99.9614	99.8223	99.9631
57.8669	99.9613	99.8218	99.963
57.9502	99.9612	99.8213	99.9629
58.0313	99.961	99.8209	99.9628
58.1143	99.9609	99.8206	99.9627
58.1962	99.9608	99.8201	99.9626
58.2775	99.9607	99.8197	99.9625
58.3597	99.9606	99.8192	99.9624
58.4407	99.9605	99.8187	99.9622
58.5241	99.9604	99.8184	99.9622
58.606	99.9602	99.8179	99.962
58.688	99.9601	99.8175	99.9619
58.7694	99.96	99.8171	99.9618
58.8524	99.9599	99.8167	99.9616
58.934	99.9598	99.8163	99.9616
59.0164	99.9597	99.8159	99.9614
59.0989	99.9595	99.8156	99.9613
59.1798	99.9595	99.8152	99.9612
59.2623	99.9594	99.8148	99.9611
59.3453	99.9592	99.8146	99.9609
59.4282	99.9591	99.8142	99.9608
59.5106	99.959	99.8139	99.9607
59.5936	99.959	99.8134	99.9605
59.6761	99.9588	99.8131	99.9604
59.7604	99.9587	99.8127	99.9603
59.8415	99.9585	99.8123	99.9602
59.9247	99.9584	99.812	99.9601
60.0086	99.9583	99.8116	99.96
60.0906	99.9582	99.8112	99.9599
60.1743	99.9581	99.8108	99.9597
60.2577	99.958	99.8106	99.9596
60.341	99.9579	99.8101	99.9595
60.4243	99.9578	99.8098	99.9594
60.5063	99.9577	99.8094	99.9593
60.5891	99.9575	99.809	99.9592
60.6715	99.9574	99.8087	99.959
60.7545	99.9573	99.8083	99.959
60.8363	99.9571	99.808	99.9588
60.918	99.957	99.8076	99.9588
60.9997	99.9569	99.8073	99.9587
61.0828	99.9568	99.807	99.9586
61.1653	99.9566	99.8065	99.9585
61.2467	99.9565	99.8061	99.9585
61.3282	99.9563	99.8058	99.9583
61.4103	99.9562	99.8054	99.9583
61.4925	99.9561	99.8049	99.9581
61.5745	99.9559	99.8046	99.958
61.6573	99.9558	99.8044	99.9579
61.7383	99.9557	99.8041	99.9579
61.8203	99.9555	99.8038	99.9577
61.9016	99.9553	99.8034	99.9577
61.9828	99.9552	99.803	99.9577
62.0651	99.955	99.8027	99.9575
62.1466	99.955	99.8023	99.9575
62.2285	99.9548	99.8021	99.9574
62.3093	99.9548	99.8017	99.9573
62.3913	99.9546	99.8014	99.9573
62.4732	99.9544	99.8011	99.9573
62.5541	99.9543	99.8008	99.9572
62.6371	99.9542	99.8005	99.957
62.7173	99.9541	99.8002	99.957
62.7983	99.9541	99.7999	99.9568
62.8797	99.954	99.7995	99.9568
62.9621	99.954	99.7991	99.9566
63.0429	99.9538	99.7987	99.9566
63.1256	99.9538	99.7985	99.9565
63.2072	99.9537	99.7981	99.9564
63.2887	99.9536	99.7978	99.9564
63.3714	99.9534	99.7975	99.9563
63.4535	99.9534	99.7972	99.9562
63.5359	99.9533	99.7968	99.9562
63.618	99.9532	99.7963	99.9561
63.7002	99.9531	99.796	99.956
63.7824	99.953	99.7956	99.9559
63.8645	99.9528	99.7952	99.9557
63.9467	99.9527	99.795	99.9556
64.0283	99.9526	99.7947	99.9555
64.1118	99.9525	99.7945	99.9554
64.1942	99.9524	99.7942	99.9552
64.2762	99.9523	99.794	99.9551
64.3576	99.9521	99.7937	99.9549
64.442	99.952	99.7934	99.9549
64.5246	99.9519	99.7931	99.9548
64.6061	99.9517	99.7928	99.9547
64.6888	99.9516	99.7924	99.9547
64.7725	99.9514	99.7921	99.9546
64.854	99.9513	99.7917	99.9546
64.9354	99.9511	99.7914	99.9545
65.0193	99.9511	99.7909	99.9544
65.1024	99.951	99.7905	99.9542
65.1843	99.9509	99.7902	99.9542
65.2681	99.9508	99.79	99.954
65.35	99.9507	99.7895	99.9539
65.4323	99.9506	99.7892	99.9538
65.5165	99.9504	99.7889	99.9536
65.5989	99.9504	99.7887	99.9535
65.6827	99.9502	99.7884	99.9533
65.7652	99.9501	99.7881	99.9532
65.8487	99.95	99.7878	99.9531
65.9319	99.9499	99.7874	99.953
66.0144	99.9497	99.7871	99.9529
66.0976	99.9496	99.7868	99.9528
66.1799	99.9495	99.7865	99.9527
66.2635	99.9494	99.7863	99.9525
66.346	99.9492	99.786	99.9525
66.4296	99.9491	99.7856	99.9525
66.5119	99.949	99.7853	99.9523
66.5957	99.9489	99.785	99.9523
66.6774	99.9488	99.7848	99.9522
66.7617	99.9487	99.7845	99.952
66.844	99.9486	99.7843	99.952
66.9268	99.9485	99.784	99.9519
67.01	99.9484	99.7838	99.9518
67.0934	99.9484	99.7835	99.9517
67.1759	99.9484	99.7832	99.9516
67.2593	99.9482	99.7829	99.9516
67.3415	99.9482	99.7826	99.9514
67.425	99.9481	99.7823	99.9513
67.5069	99.948	99.782	99.9513
67.5903	99.948	99.7817	99.9512
67.6732	99.948	99.7815	99.9512
67.7551	99.9479	99.7811	99.9511
67.8396	99.9479	99.7809	99.951
67.9227	99.9477	99.7806	99.9509
68.0062	99.9477	99.7803	99.9507
68.0879	99.9476	99.7799	99.9507
68.1713	99.9475	99.7796	99.9506
68.2536	99.9475	99.7793	99.9504
68.3369	99.9473	99.779	99.9503
68.4196	99.9473	99.7787	99.9502
68.5034	99.9472	99.7784	99.9501
68.5855	99.9472	99.7783	99.95
68.6683	99.947	99.7779	99.9499
68.7522	99.947	99.7777	99.9499
68.8342	99.947	99.7774	99.9497
68.9172	99.9469	99.7772	99.9496
68.9989	99.9467	99.7769	99.9494
69.0814	99.9467	99.7766	99.9493
69.1642	99.9466	99.7764	99.9492
69.2471	99.9465	99.7761	99.9491
69.3289	99.9464	99.7758	99.949
69.4122	99.9463	99.7755	99.9489
69.4942	99.9462	99.7752	99.9488
69.577	99.946	99.7748	99.9488
69.6588	99.9459	99.7747	99.9488
69.7429	99.9459	99.7744	99.9486
69.8248	99.9458	99.7741	99.9486
69.9065	99.9457	99.7738	99.9485
69.9891	99.9455	99.7736	99.9484
70.0722	99.9454	99.7733	99.9483
70.1547	99.9453	99.773	99.9481
70.2372	99.9452	99.7728	99.9481
70.3198	99.9451	99.7725	99.948
70.4026	99.945	99.7722	99.948
70.4851	99.9449	99.772	99.9478
70.5686	99.9448	99.7718	99.9477
70.65	99.9447	99.7715	99.9475
70.7337	99.9446	99.7712	99.9474
70.8161	99.9445	99.771	99.9473
70.8983	99.9444	99.7707	99.9473
70.9802	99.9443	99.7704	99.9471
71.0646	99.9442	99.7701	99.947
71.1453	99.9441	99.7698	99.9468
71.2283	99.9441	99.7696	99.9467
71.3101	99.9439	99.7693	99.9467
71.3933	99.9438	99.769	99.9466
71.4762	99.9437	99.7688	99.9465
71.5572	99.9436	99.7685	99.9464
71.6403	99.9435	99.7682	99.9463
71.7229	99.9434	99.768	99.9462
71.8042	99.9433	99.7678	99.9462
71.8875	99.9433	99.7675	99.946
71.9688	99.9433	99.7673	99.9459
72.051	99.9431	99.767	99.9459
72.1326	99.943	99.7668	99.9458
72.2155	99.9429	99.7666	99.9458
72.2974	99.9429	99.7663	99.9456
72.3806	99.9428	99.766	99.9455
72.4618	99.9426	99.7657	99.9455
72.5438	99.9425	99.7655	99.9453
72.6266	99.9424	99.7652	99.9453
72.7082	99.9423	99.765	99.9451
72.7905	99.9423	99.7647	99.9451
72.8733	99.9422	99.7644	99.9449
72.9542	99.9421	99.7641	99.9449
73.0374	99.9421	99.7639	99.9448
73.1197	99.942	99.7635	99.9448
73.2014	99.9419	99.7633	99.9447
73.2848	99.9418	99.763	99.9446
73.3674	99.9417	99.7628	99.9445
73.4509	99.9416	99.7626	99.9444
73.5327	99.9416	99.7623	99.9443
73.6161	99.9415	99.7622	99.9442
73.6988	99.9413	99.7618	99.9442
73.7818	99.9413	99.7617	99.9441
73.8653	99.9412	99.7614	99.944
73.9476	99.9411	99.7611	99.9439
74.0306	99.941	99.7608	99.9438
74.1135	99.9409	99.7605	99.9438
74.1957	99.9408	99.7603	99.9437
74.2788	99.9408	99.7601	99.9436
74.3617	99.9406	99.7599	99.9436
74.4433	99.9405	99.7596	99.9434
74.5264	99.9404	99.7594	99.9434
74.6098	99.9403	99.7591	99.9433
74.6924	99.9402	99.7589	99.9432
74.7744	99.9401	99.7587	99.9431
74.8573	99.94	99.7584	99.9429
74.9394	99.9399	99.7583	99.9429
75.0221	99.9399	99.758	99.9428
75.1051	99.9397	99.7578	99.9427
75.1876	99.9396	99.7575	99.9425
75.2701	99.9396	99.7574	99.9425
75.3534	99.9395	99.7571	99.9424
75.4356	99.9394	99.7569	99.9423
75.5187	99.9393	99.7567	99.9422
75.6012	99.9391	99.7564	99.9421
75.6841	99.9391	99.7562	99.942
75.7665	99.939	99.7559	99.9419
75.8498	99.9389	99.7558	99.9418
75.932	99.9389	99.7555	99.9416
76.0144	99.9388	99.7553	99.9416
76.0974	99.9388	99.7551	99.9415
76.1791	99.9386	99.7548	99.9414
76.2625	99.9385	99.7545	99.9413
76.3443	99.9384	99.7543	99.9412
76.4269	99.9384	99.7541	99.9411
76.5095	99.9383	99.7539	99.941
76.5916	99.9382	99.7536	99.941
76.6747	99.9381	99.7534	99.9408
76.7567	99.9381	99.7532	99.9408
76.8388	99.9379	99.7529	99.9407
76.9221	99.9379	99.7527	99.9407
77.0041	99.9378	99.7524	99.9406
77.0878	99.9377	99.7521	99.9406
77.1693	99.9377	99.7519	99.9404
77.2517	99.9376	99.7517	99.9403
77.334	99.9375	99.7515	99.9401
77.4173	99.9374	99.7512	99.9401
77.4994	99.9373	99.7509	99.9399
77.5818	99.9372	99.7507	99.9398
77.6639	99.9371	99.7505	99.9397
77.7458	99.9371	99.7503	99.9395
77.8287	99.9369	99.7501	99.9395
77.9122	99.9369	99.7498	99.9393
77.9949	99.9369	99.7496	99.9392
78.0777	99.9368	99.7493	99.9391
78.1598	99.9367	99.7492	99.939
78.2428	99.9367	99.7489	99.9389
78.3258	99.9365	99.7487	99.9388
78.4085	99.9365	99.7485	99.9387
78.4912	99.9364	99.7482	99.9386
78.5735	99.9362	99.748	99.9385
78.6563	99.9362	99.7477	99.9384
78.7392	99.9361	99.7475	99.9383
78.8219	99.936	99.7473	99.9382
78.9044	99.936	99.747	99.9382
78.9865	99.9359	99.7468	99.938
79.0701	99.9358	99.7465	99.938
79.1524	99.9357	99.7463	99.9378
79.235	99.9356	99.7461	99.9377
79.3179	99.9355	99.7459	99.9377
79.401	99.9354	99.7456	99.9376
79.4835	99.9352	99.7454	99.9375
79.5655	99.9351	99.7452	99.9374
79.6471	99.935	99.745	99.9373
79.7296	99.935	99.7447	99.9373
79.8136	99.9348	99.7444	99.9372
79.8957	99.9347	99.7443	99.9371
79.9774	99.9347	99.744	99.937
80.0608	99.9346	99.7438	99.9368
80.1429	99.9345	99.7436	99.9368
80.2262	99.9344	99.7433	99.9367
80.3079	99.9343	99.7431	99.9366
80.3907	99.9343	99.7429	99.9365
80.4727	99.9341	99.7427	99.9364
80.5546	99.934	99.7424	99.9363
80.6379	99.9339	99.7422	99.9362
80.7198	99.9338	99.742	99.936
80.8027	99.9338	99.7418	99.936
80.8862	99.9337	99.7416	99.9358
80.9686	99.9335	99.7413	99.9358
81.0509	99.9335	99.7411	99.9356
81.1344	99.9334	99.7408	99.9355
81.2166	99.9333	99.7406	99.9354
81.2991	99.9333	99.7404	99.9353
81.3815	99.9332	99.7402	99.9353
81.4642	99.9331	99.74	99.9351
81.5474	99.933	99.7397	99.935
81.6292	99.9329	99.7395	99.9349
81.7116	99.9328	99.7393	99.9349
81.7937	99.9327	99.7391	99.9348
81.8772	99.9325	99.7388	99.9347
81.9599	99.9325	99.7386	99.9345
82.0423	99.9324	99.7384	99.9344
82.1236	99.9323	99.7381	99.9343
82.2061	99.9323	99.7379	99.9342
82.2893	99.9322	99.7377	99.9341
82.3718	99.9321	99.7375	99.934
82.4534	99.9319	99.7372	99.9339
82.5367	99.9318	99.737	99.9338
82.6187	99.9318	99.7368	99.9337
82.7008	99.9317	99.7366	99.9336
82.7847	99.9317	99.7364	99.9335
82.8654	99.9316	99.7361	99.9334
82.9483	99.9314	99.7359	99.9334
83.0323	99.9313	99.7357	99.9332
83.1156	99.9313	99.7355	99.9332
83.197	99.9312	99.7352	99.9331
83.2793	99.9311	99.735	99.933
83.3623	99.931	99.7348	99.9329
83.4448	99.931	99.7346	99.9328
83.5279	99.9308	99.7343	99.9327
83.6104	99.9307	99.7341	99.9326
83.6936	99.9306	99.7339	99.9326
83.7766	99.9306	99.7336	99.9325
83.858	99.9305	99.7334	99.9324
83.9408	99.9304	99.7332	99.9323
84.0232	99.9303	99.7329	99.9322
84.1059	99.9302	99.7328	99.9321
84.1885	99.9301	99.7325	99.932
84.271	99.9301	99.7323	99.932
84.3529	99.9299	99.7321	99.9319
84.4355	99.9298	99.7319	99.9318
84.5181	99.9296	99.7316	99.9317
84.6	99.9296	99.7315	99.9315
84.6831	99.9295	99.7313	99.9315
84.7651	99.9293	99.731	99.9314
84.848	99.9293	99.7309	99.9314
84.9297	99.9293	99.7306	99.9314
85.0104	99.9292	99.7305	99.9313
85.0935	99.9291	99.7302	99.9313
85.1764	99.9291	99.73	99.9312
85.2582	99.9291	99.7297	99.931
85.341	99.9289	99.7295	99.9309
85.4239	99.9288	99.7293	99.9308
85.5049	99.9288	99.7291	99.9308
85.5876	99.9287	99.7289	99.9308
85.6703	99.9286	99.7287	99.9307
85.7524	99.9284	99.7284	99.9306
85.8351	99.9284	99.7282	99.9306
85.9174	99.9282	99.728	99.9305
85.9995	99.9281	99.7278	99.9305
86.0834	99.928	99.7276	99.9304
86.1639	99.9279	99.7274	99.9302
86.2478	99.9279	99.7271	99.9301
86.3291	99.9278	99.7269	99.93
86.4122	99.9277	99.7267	99.93
86.494	99.9277	99.7264	99.9298
86.5766	99.9276	99.7263	99.9297
86.6594	99.9274	99.726	99.9296
86.7412	99.9273	99.7258	99.9295
86.8241	99.9272	99.7256	99.9294
86.9058	99.9271	99.7254	99.9293
86.9882	99.9271	99.7252	99.9293
87.071	99.927	99.725	99.9292
87.1536	99.9269	99.7248	99.9292
87.2354	99.9269	99.7245	99.9291
87.3189	99.9267	99.7244	99.9289
87.4002	99.9266	99.7242	99.9288
87.4841	99.9266	99.724	99.9288
87.5658	99.9265	99.7238	99.9287
87.6479	99.9264	99.7236	99.9287
87.7305	99.9263	99.7234	99.9285
87.8114	99.9262	99.7231	99.9284
87.8937	99.9262	99.723	99.9282
87.9759	99.9261	99.7227	99.9282
88.0582	99.9259	99.7226	99.9281
88.1401	99.9259	99.7224	99.928
88.2231	99.9259	99.7221	99.928
88.3052	99.9258	99.7219	99.9278
88.3872	99.9258	99.7217	99.9277
88.4693	99.9257	99.7217	99.9275
88.5516	99.9257	99.7216	99.9275
88.6343	99.9256	99.7215	99.9274
88.7162	99.9255	99.7213	99.9273
88.7979	99.9255	99.7211	99.9273
88.8809	99.9254	99.7209	99.9271
88.963	99.9254	99.7207	99.9271
89.0445	99.9253	99.7205	99.927
89.1273	99.9252	99.7204	99.927
89.2098	99.9252	99.7202	99.9269
89.2925	99.925	99.7199	99.9269
89.3746	99.9249	99.7198	99.9269
89.4568	99.9249	99.7195	99.9268
89.5392	99.9248	99.7194	99.9267
89.6215	99.9247	99.7191	99.9266
89.7041	99.9246	99.719	99.9265
89.7861	99.9245	99.7188	99.9264
89.8689	99.9244	99.7186	99.9262
89.9517	99.9244	99.7184	99.9262
90.0349	99.9243	99.7183	99.9261
90.1166	99.9243	99.7181	99.9259
90.199	99.9243	99.7179	99.9258
90.2823	99.9242	99.7178	99.9257
90.3649	99.9241	99.7177	99.9256
90.4476	99.924	99.7175	99.9256
90.5294	99.924	99.7173	99.9255
90.6115	99.9239	99.7171	99.9254
90.6938	99.9239	99.7169	99.9252
90.7764	99.9237	99.7166	99.9251
90.8587	99.9237	99.7165	99.925
90.9429	99.9236	99.7163	99.9249
91.0251	99.9235	99.7162	99.9248
91.1082	99.9235	99.716	99.9248
91.1895	99.9234	99.7158	99.9247
91.2722	99.9233	99.7156	99.9245
91.3546	99.9232	99.7154	99.9245
91.4368	99.9231	99.7152	99.9243
91.5187	99.9231	99.7151	99.9243
91.602	99.923	99.7148	99.9243
91.6839	99.923	99.7146	99.9242
91.7669	99.9228	99.7145	99.9241
91.8494	99.9227	99.7143	99.9239
91.9312	99.9227	99.7142	99.9239
92.0132	99.9226	99.7141	99.9238
92.0956	99.9225	99.7139	99.9237
92.1782	99.9225	99.7139	99.9236
92.2604	99.9224	99.7138	99.9236
92.3436	99.9223	99.7137	99.9234
92.4256	99.9223	99.7135	99.9233
92.5087	99.9223	99.7134	99.9232
92.59	99.9222	99.7133	99.9232
92.6736	99.9222	99.7131	99.9231
92.7558	99.9221	99.7129	99.923
92.838	99.922	99.7127	99.9229
92.9206	99.922	99.7126	99.9228
93.0028	99.9219	99.7124	99.9227
93.0855	99.9218	99.7123	99.9226
93.1683	99.9218	99.7122	99.9226
93.2516	99.9218	99.712	99.9226
93.3343	99.9216	99.7119	99.9225
93.4165	99.9216	99.7117	99.9224
93.4987	99.9215	99.7116	99.9223
93.5813	99.9214	99.7114	99.9221
93.664	99.9213	99.7114	99.9221
93.7464	99.9213	99.7112	99.922
93.8288	99.9212	99.711	99.9219
93.9113	99.9212	99.7108	99.9219
93.9942	99.9211	99.7106	99.9218
94.0773	99.921	99.7104	99.9217
94.1607	99.921	99.7102	99.9217
94.2433	99.921	99.7101	99.9216
94.3259	99.9208	99.71	99.9216
94.4085	99.9208	99.7098	99.9215
94.4912	99.9207	99.7096	99.9213
94.574	99.9206	99.7095	99.9213
94.6569	99.9206	99.7093	99.9212
94.7394	99.9205	99.7091	99.9211
94.8213	99.9203	99.7089	99.921
94.904	99.9203	99.7087	99.9209
94.9858	99.9202	99.7086	99.9208
95.0684	99.9202	99.7084	99.9207
95.1508	99.9201	99.7083	99.9206
95.2336	99.9201	99.7081	99.9206
95.3169	99.92	99.708	99.9205
95.399	99.9199	99.7078	99.9204
95.4809	99.9199	99.7077	99.9204
95.5644	99.9198	99.7075	99.9204
95.6462	99.9198	99.7074	99.9203
95.728	99.9198	99.7074	99.9203
95.8102	99.9196	99.7073	99.9202
95.8919	99.9196	99.7071	99.9201
95.9745	99.9196	99.707	99.92
96.0562	99.9195	99.7069	99.9199
96.1397	99.9194	99.7066	99.9199
96.2217	99.9194	99.7064	99.9198
96.3041	99.9193	99.7063	99.9197
96.3865	99.9192	99.7061	99.9195
96.4693	99.9192	99.7059	99.9195
96.5509	99.919	99.7057	99.9194
96.6335	99.919	99.7056	99.9193
96.7156	99.9189	99.7055	99.9192
96.7978	99.9189	99.7054	99.9192
96.881	99.9188	99.7053	99.9191
96.9634	99.9188	99.705	99.919
97.045	99.9188	99.7048	99.9189
97.1271	99.9186	99.7047	99.9187
97.2092	99.9186	99.7046	99.9186
97.2926	99.9185	99.7044	99.9186
97.3748	99.9185	99.7042	99.9185
97.4559	99.9185	99.704	99.9184
97.5392	99.9184	99.7038	99.9182
97.6209	99.9183	99.7037	99.9181
97.7037	99.9183	99.7036	99.918
97.7867	99.9182	99.7036	99.9178
97.8685	99.9182	99.7035	99.9178
97.9497	99.9181	99.7033	99.9176
98.034	99.9181	99.7031	99.9176
98.1146	99.9181	99.7031	99.9174
98.1978	99.9181	99.703	99.9173
98.2793	99.918	99.7028	99.9173
98.3629	99.9179	99.7026	99.9172
98.4448	99.9179	99.7024	99.9171
98.5274	99.9179	99.7022	99.917
98.6086	99.9178	99.7021	99.9169
98.6903	99.9177	99.7019	99.9167
98.7723	99.9176	99.7018	99.9167
98.8546	99.9176	99.7017	99.9165
98.9365	99.9175	99.7015	99.9164
99.0178	99.9174	99.7014	99.9163
99.1002	99.9173	99.7014	99.9162
99.1829	99.9172	99.7013	99.916
99.2647	99.9172	99.7011	99.916
99.347	99.9171	99.7008	99.916
99.4291	99.9171	99.7007	99.9159
99.5113	99.9171	99.7006	99.9159
99.5943	99.917	99.7004	99.9158
99.6753	99.9169	99.7002	99.9157
99.7586	99.9168	99.7001	99.9156
99.8404	99.9168	99.6998	99.9156
99.9227	99.9167	99.6997	99.9154
100.005	99.9166	99.6995	99.9154
100.088	99.9166	99.6993	99.9153
100.169	99.9165	99.6993	99.9152
100.252	99.9165	99.6992	99.9152
100.335	99.9164	99.6991	99.9151
100.417	99.9163	99.6989	99.915
100.5	99.9162	99.6988	99.915
100.582	99.9162	99.6986	99.9149
100.664	99.9161	99.6984	99.9148
100.746	99.9161	99.6982	99.9147
100.829	99.9161	99.6981	99.9147
100.91	99.916	99.6981	99.9146
100.992	99.9159	99.698	99.9146
101.075	99.9159	99.6979	99.9145
101.157	99.9158	99.6977	99.9143
101.24	99.9157	99.6975	99.9143
101.321	99.9156	99.6973	99.9142
101.404	99.9156	99.6973	99.9141
101.486	99.9156	99.6971	99.9141
101.569	99.9154	99.697	99.914
101.652	99.9154	99.6968	99.9139
101.734	99.9152	99.6966	99.9138
101.816	99.9152	99.6965	99.9138
101.899	99.9152	99.6963	99.9137
101.982	99.9151	99.6961	99.9136
102.063	99.915	99.696	99.9136
102.145	99.9149	99.6958	99.9135
102.228	99.9149	99.6956	99.9135
102.311	99.9148	99.6955	99.9134
102.394	99.9146	99.6954	99.9134
102.476	99.9146	99.6953	99.9133
102.559	99.9145	99.6952	99.9133
102.642	99.9145	99.695	99.9133
102.724	99.9144	99.695	99.9133
102.807	99.9144	99.6949	99.9132
102.89	99.9143	99.6947	99.9132
102.972	99.9142	99.6945	99.9131
103.055	99.9141	99.6944	99.913
103.137	99.914	99.6943	99.913
103.22	99.9139	99.6942	99.9129
103.301	99.9139	99.6941	99.9129
103.385	99.9138	99.694	99.9128
103.466	99.9138	99.6939	99.9128
103.548	99.9137	99.6937	99.9127
103.631	99.9137	99.6936	99.9126
103.714	99.9135	99.6934	99.9126
103.797	99.9134	99.6933	99.9126
103.879	99.9134	99.693	99.9125
103.961	99.9134	99.6929	99.9124
104.043	99.9133	99.6928	99.9124
104.127	99.9132	99.6927	99.9124
104.209	99.9132	99.6925	99.9123
104.291	99.9131	99.6924	99.9123
104.374	99.913	99.6922	99.9122
104.457	99.9129	99.6921	99.9121
104.538	99.9129	99.6919	99.912
104.621	99.9129	99.6919	99.912
104.703	99.9128	99.6917	99.9118
104.785	99.9128	99.6916	99.9118
104.868	99.9127	99.6914	99.9118
104.95	99.9127	99.6914	99.9117
105.033	99.9125	99.6913	99.9117
105.114	99.9125	99.6913	99.9116
105.197	99.9125	99.6911	99.9115
105.279	99.9124	99.691	99.9115
105.362	99.9123	99.6908	99.9115
105.444	99.9122	99.6907	99.9114
105.526	99.9122	99.6906	99.9113
105.609	99.912	99.6904	99.9112
105.691	99.912	99.6904	99.9111
105.774	99.912	99.6903	99.9111
105.856	99.9118	99.6901	99.911
105.937	99.9118	99.69	99.911
106.02	99.9117	99.6899	99.911
106.102	99.9117	99.6899	99.9109
106.184	99.9116	99.6899	99.9108
106.266	99.9115	99.6899	99.9107
106.348	99.9115	99.6897	99.9107
106.43	99.9114	99.6896	99.9106
106.512	99.9113	99.6895	99.9104
106.594	99.9112	99.6893	99.9104
106.676	99.9111	99.6893	99.9104
106.759	99.9111	99.6891	99.9104
106.84	99.911	99.689	99.9104
106.922	99.911	99.6888	99.9104
107.004	99.9109	99.6888	99.9103
107.087	99.9108	99.6888	99.9103
107.168	99.9107	99.6886	99.9102
107.251	99.9107	99.6884	99.9102
107.334	99.9106	99.6882	99.9102
107.415	99.9106	99.6881	99.9101
107.498	99.9106	99.688	99.91
107.58	99.9106	99.688	99.91
107.661	99.9105	99.6878	99.91
107.743	99.9105	99.6877	99.91
107.825	99.9104	99.6875	99.9099
107.908	99.9104	99.6874	99.9099
107.991	99.9104	99.6873	99.9099
108.073	99.9103	99.687	99.9098
108.155	99.9103	99.687	99.9098
108.238	99.9103	99.6869	99.9096
108.32	99.9102	99.6868	99.9095
108.401	99.9101	99.6867	99.9094
108.485	99.91	99.6865	99.9093
108.567	99.91	99.6864	99.9092
108.65	99.91	99.6862	99.9092
108.732	99.91	99.6861	99.9091
108.815	99.91	99.686	99.9091
108.897	99.9099	99.6858	99.9089
108.98	99.9099	99.6856	99.9088
109.063	99.9098	99.6854	99.9088
109.145	99.9098	99.6854	99.9087
109.228	99.9098	99.6853	99.9088
109.31	99.9097	99.6852	99.9087
109.392	99.9096	99.6851	99.9087
109.475	99.9095	99.685	99.9085
109.557	99.9095	99.6848	99.9085
109.641	99.9094	99.6847	99.9084
109.722	99.9093	99.6846	99.9083
109.805	99.9093	99.6844	99.9083
109.887	99.9093	99.6843	99.9083
109.97	99.9093	99.6841	99.9082
110.053	99.9091	99.6839	99.9082
110.135	99.909	99.6839	99.9082
110.217	99.909	99.6839	99.9082
110.299	99.9089	99.6837	99.9082
110.381	99.9088	99.6835	99.9081
110.464	99.9088	99.6834	99.9081
110.546	99.9088	99.6832	99.9081
110.629	99.9087	99.6831	99.9079
110.711	99.9087	99.6831	99.9078
110.793	99.9086	99.6831	99.9078
110.876	99.9086	99.6829	99.9078
110.959	99.9085	99.6828	99.9077
111.04	99.9084	99.6827	99.9076
111.123	99.9083	99.6826	99.9076
111.204	99.9083	99.6825	99.9076
111.288	99.9082	99.6823	99.9076
111.37	99.9081	99.6822	99.9076
111.451	99.9081	99.6822	99.9076
111.534	99.908	99.6821	99.9075
111.617	99.9079	99.682	99.9075
111.699	99.9078	99.6819	99.9074
111.781	99.9078	99.6818	99.9074
111.863	99.9077	99.6817	99.9074
111.946	99.9076	99.6816	99.9073
112.028	99.9076	99.6814	99.9072
112.11	99.9075	99.6812	99.9072
112.193	99.9074	99.6812	99.9071
112.275	99.9074	99.681	99.907
112.357	99.9073	99.6809	99.9069
112.44	99.9073	99.6808	99.9069
112.521	99.9072	99.6806	99.9068
112.603	99.9072	99.6805	99.9068
112.686	99.9072	99.6804	99.9068
112.769	99.9072	99.6804	99.9067
112.851	99.9071	99.6803	99.9067
112.934	99.907	99.6802	99.9067
113.016	99.907	99.6801	99.9067
113.099	99.907	99.68	99.9066
113.181	99.9069	99.68	99.9066
113.264	99.9069	99.6799	99.9066
113.346	99.9068	99.6798	99.9066
113.429	99.9068	99.6798	99.9066
113.51	99.9068	99.6796	99.9066
113.593	99.9066	99.6795	99.9065
113.674	99.9066	99.6794	99.9065
113.756	99.9065	99.6793	99.9065
113.839	99.9064	99.6793	99.9065
113.922	99.9063	99.6792	99.9065
114.004	99.9063	99.6791	99.9065
114.086	99.9062	99.6789	99.9065
114.168	99.9061	99.6787	99.9065
114.25	99.9061	99.6786	99.9065
114.332	99.906	99.6785	99.9065
114.415	99.906	99.6783	99.9065
114.496	99.906	99.6782	99.9064
114.579	99.906	99.6782	99.9063
114.661	99.9059	99.678	99.9063
114.743	99.9059	99.6779	99.9063
114.826	99.9058	99.6777	99.9062
114.909	99.9057	99.6776	99.9061
114.991	99.9056	99.6775	99.9061
115.074	99.9056	99.6773	99.9061
115.157	99.9055	99.6772	99.9061
115.238	99.9054	99.6771	99.9061
115.321	99.9053	99.677	99.906
115.403	99.9052	99.6769	99.9059
115.485	99.9051	99.6768	99.9059
115.568	99.9051	99.6767	99.9059
115.651	99.9051	99.6767	99.9059
115.733	99.905	99.6766	99.9059
115.815	99.905	99.6765	99.9059
115.897	99.9049	99.6764	99.9059
115.98	99.9049	99.6762	99.9059
116.063	99.9048	99.676	99.9058
116.145	99.9048	99.6759	99.9058
116.228	99.9047	99.6757	99.9058
116.309	99.9047	99.6756	99.9058
116.392	99.9046	99.6755	99.9057
116.474	99.9046	99.6753	99.9057
116.557	99.9046	99.6752	99.9057
116.638	99.9046	99.6751	99.9057
116.721	99.9045	99.675	99.9056
116.804	99.9044	99.6749	99.9056
116.885	99.9044	99.6747	99.9056
116.968	99.9044	99.6747	99.9055
117.051	99.9043	99.6746	99.9055
117.133	99.9043	99.6744	99.9055
117.215	99.9043	99.6743	99.9055
117.298	99.9042	99.6743	99.9055
117.379	99.9042	99.6741	99.9054
117.462	99.9042	99.674	99.9053
117.544	99.9041	99.6739	99.9052
117.627	99.9041	99.6739	99.9052
117.709	99.9041	99.6737	99.9052
117.791	99.9041	99.6737	99.9052
117.874	99.9041	99.6735	99.9052
117.956	99.9041	99.6734	99.9051
118.037	99.9041	99.6733	99.9051
118.12	99.9041	99.6732	99.9051
118.203	99.9041	99.6732	99.905
118.285	99.9041	99.6732	99.905
118.368	99.904	99.673	99.905
118.448	99.904	99.6727	99.905
118.531	99.9039	99.6726	99.905
118.612	99.9039	99.6726	99.905
118.695	99.9039	99.6725	99.905
118.777	99.9039	99.6725	99.905
118.859	99.9039	99.6723	99.905
118.942	99.9038	99.6723	99.9051
119.024	99.9038	99.6721	99.9051
119.106	99.9038	99.672	99.9051
119.188	99.9038	99.6719	99.905
119.271	99.9038	99.6717	99.905
119.352	99.9038	99.6717	99.905
119.434	99.9038	99.6716	99.905
119.516	99.9038	99.6715	99.9051
119.599	99.9037	99.6714	99.9051
119.682	99.9037	99.6714	99.905
119.763	99.9036	99.6713	99.905
119.847	99.9036	99.6712	99.905
119.928	99.9036	99.671	99.905
120.01	99.9035	99.6708	99.905
120.093	99.9035	99.6708	99.905
120.175	99.9034	99.6707	99.905
120.257	99.9034	99.6706	99.905
120.34	99.9033	99.6706	99.905
120.422	99.9033	99.6706	99.905
120.504	99.9033	99.6706	99.9051
120.587	99.9032	99.6705	99.9051
120.669	99.9031	99.6704	99.905
120.751	99.9031	99.6704	99.905
120.834	99.9031	99.6702	99.9051
120.915	99.903	99.6701	99.9051
120.999	99.9029	99.6701	99.9051
121.08	99.9029	99.67	99.9051
121.162	99.9029	99.6698	99.9051
121.244	99.9029	99.6697	99.9051
121.326	99.9028	99.6695	99.9051
121.408	99.9026	99.6695	99.9051
121.491	99.9026	99.6694	99.9051
121.573	99.9026	99.6694	99.9051
121.655	99.9025	99.6693	99.905
121.738	99.9024	99.6691	99.9051
121.82	99.9024	99.669	99.9051
121.902	99.9024	99.6688	99.9051
121.984	99.9023	99.6687	99.9051
122.066	99.9022	99.6686	99.9051
122.149	99.9022	99.6685	99.9051
122.231	99.9022	99.6684	99.9052
122.313	99.9021	99.6683	99.9052
122.394	99.902	99.6682	99.9052
122.477	99.902	99.6681	99.9052
122.56	99.9019	99.668	99.9052
122.641	99.9019	99.6679	99.9052
122.724	99.9018	99.6678	99.9052
122.806	99.9017	99.6677	99.9052
122.888	99.9017	99.6676	99.9053
122.971	99.9017	99.6675	99.9053
123.053	99.9016	99.6674	99.9054
123.135	99.9016	99.6672	99.9054
123.217	99.9015	99.6671	99.9054
123.3	99.9014	99.6671	99.9054
123.382	99.9014	99.667	99.9054
123.465	99.9014	99.6669	99.9055
123.547	99.9014	99.6668	99.9055
123.63	99.9013	99.6666	99.9054
123.712	99.9013	99.6665	99.9055
123.793	99.9013	99.6664	99.9055
123.876	99.9012	99.6664	99.9055
123.957	99.9012	99.6662	99.9055
124.04	99.9012	99.6661	99.9055
124.122	99.9011	99.6661	99.9055
124.206	99.901	99.6659	99.9055
124.287	99.901	99.6659	99.9055
124.369	99.901	99.6658	99.9055
124.452	99.9009	99.6656	99.9055
124.534	99.9009	99.6655	99.9055
124.617	99.9008	99.6655	99.9055
124.699	99.9007	99.6654	99.9055
124.782	99.9007	99.6653	99.9055
124.865	99.9007	99.6652	99.9055
124.947	99.9007	99.6649	99.9055
125.029	99.9007	99.6649	99.9056
125.112	99.9006	99.6648	99.9056
125.194	99.9005	99.6648	99.9056
125.278	99.9005	99.6647	99.9056
125.359	99.9005	99.6646	99.9056
125.442	99.9005	99.6645	99.9056
125.524	99.9005	99.6643	99.9057
125.606	99.9005	99.6642	99.9057
125.69	99.9005	99.6641	99.9057
125.771	99.9004	99.664	99.9058
125.854	99.9004	99.6638	99.9058
125.937	99.9003	99.6638	99.9059
126.019	99.9003	99.6637	99.9059
126.102	99.9003	99.6636	99.9059
126.184	99.9002	99.6636	99.9059
126.266	99.9002	99.6635	99.906
126.349	99.9002	99.6634	99.9061
126.43	99.9002	99.6633	99.9061
126.513	99.9002	99.6632	99.9062
126.595	99.9001	99.6632	99.9063
126.678	99.9001	99.663	99.9063
126.76	99.9	99.663	99.9063
126.842	99.9	99.6629	99.9064
126.924	99.9	99.6627	99.9065
127.006	99.9	99.6627	99.9065
127.089	99.9	99.6626	99.9065
127.171	99.8999	99.6625	99.9065
127.254	99.8999	99.6625	99.9065
127.335	99.8999	99.6623	99.9065
127.418	99.8998	99.6622	99.9066
127.501	99.8998	99.6621	99.9066
127.583	99.8997	99.662	99.9067
127.665	99.8997	99.6619	99.9068
127.747	99.8997	99.6618	99.9069
127.831	99.8997	99.6617	99.9069
127.912	99.8997	99.6616	99.907
127.996	99.8997	99.6615	99.9072
128.079	99.8997	99.6613	99.9072
128.161	99.8996	99.6613	99.9072
128.245	99.8996	99.6612	99.9073
128.328	99.8996	99.6611	99.9074
128.411	99.8995	99.6609	99.9074
128.493	99.8995	99.6609	99.9074
128.576	99.8995	99.6607	99.9075
128.659	99.8995	99.6606	99.9076
128.742	99.8994	99.6605	99.9076
128.825	99.8994	99.6605	99.9078
128.908	99.8994	99.6603	99.9078
128.99	99.8994	99.6603	99.9078
129.073	99.8993	99.6602	99.9079
129.156	99.8993	99.6601	99.9079
129.238	99.8992	99.66	99.908
129.321	99.8992	99.66	99.9081
129.403	99.8992	99.6599	99.9081
129.485	99.8992	99.6598	99.9082
129.567	99.8992	99.6597	99.9082
129.65	99.8992	99.6596	99.9082
129.732	99.8992	99.6595	99.9083
129.816	99.8991	99.6595	99.9083
129.898	99.899	99.6594	99.9084
129.981	99.899	99.6593	99.9084
130.063	99.8989	99.6592	99.9085
130.145	99.8988	99.6591	99.9086
130.228	99.8988	99.6589	99.9086
130.31	99.8988	99.6587	99.9087
130.394	99.8988	99.6586	99.9088
130.476	99.8987	99.6586	99.9088
130.557	99.8987	99.6585	99.9089
130.64	99.8986	99.6585	99.9089
130.723	99.8986	99.6584	99.9091
130.807	99.8985	99.6583	99.9091
130.889	99.8985	99.6583	99.9092
130.971	99.8985	99.6582	99.9092
131.054	99.8985	99.6581	99.9094
131.138	99.8985	99.658	99.9095
131.22	99.8983	99.658	99.9096
131.304	99.8983	99.6579	99.9097
131.387	99.8983	99.6578	99.9098
131.471	99.8983	99.6576	99.9098
131.553	99.8981	99.6575	99.9099
131.637	99.898	99.6574	99.91
131.72	99.898	99.6574	99.91
131.803	99.898	99.6573	99.9101
131.886	99.8979	99.6573	99.9102
131.969	99.8978	99.6571	99.9102
132.052	99.8978	99.6569	99.9103
132.136	99.8978	99.6569	99.9104
132.219	99.8978	99.6568	99.9106
132.302	99.8978	99.6567	99.9107
132.384	99.8977	99.6566	99.9107
132.466	99.8977	99.6565	99.9108
132.549	99.8978	99.6564	99.9108
132.632	99.8978	99.6564	99.9109
132.714	99.8978	99.6563	99.911
132.797	99.8977	99.6561	99.911
132.878	99.8976	99.6561	99.9111
132.96	99.8976	99.656	99.9113
133.043	99.8976	99.6559	99.9113
133.123	99.8976	99.6558	99.9114
133.205	99.8976	99.6557	99.9115
133.287	99.8976	99.6556	99.9116
133.369	99.8976	99.6555	99.9117
133.45	99.8976	99.6553	99.9118
133.531	99.8976	99.6553	99.9118
133.613	99.8976	99.6552	99.9119
133.694	99.8975	99.6551	99.912
133.775	99.8975	99.6551	99.9121
133.857	99.8975	99.655	99.9121
133.939	99.8975	99.655	99.9122
134.02	99.8975	99.6549	99.9123
134.102	99.8975	99.6548	99.9124
134.184	99.8975	99.6546	99.9125
134.266	99.8974	99.6546	99.9126
134.347	99.8974	99.6546	99.9127
134.429	99.8973	99.6545	99.9127
134.511	99.8973	99.6544	99.9128
134.593	99.8973	99.6543	99.9128
134.675	99.8973	99.6543	99.9129
134.756	99.8973	99.6543	99.913
134.839	99.8973	99.6542	99.9131
134.921	99.8973	99.6542	99.9132
135.004	99.8973	99.6541	99.9133
135.085	99.8973	99.654	99.9134
135.168	99.8973	99.6539	99.9135
135.251	99.8973	99.6539	99.9137
135.334	99.8973	99.6538	99.9137
135.416	99.8973	99.6537	99.9137
135.498	99.8972	99.6537	99.9138
135.581	99.8972	99.6535	99.9139
135.663	99.8972	99.6534	99.914
135.745	99.8973	99.6533	99.9141
135.827	99.8972	99.6533	99.9141
135.908	99.8971	99.6531	99.9143
135.99	99.8971	99.653	99.9143
136.072	99.8971	99.653	99.9145
136.153	99.8971	99.6529	99.9146
136.235	99.8971	99.6528	99.9146
136.317	99.8971	99.6527	99.9147
136.397	99.8971	99.6526	99.9148
136.48	99.8971	99.6525	99.9149
136.56	99.8971	99.6524	99.915
136.644	99.8972	99.6523	99.9152
136.726	99.8972	99.6522	99.9152
136.807	99.8971	99.652	99.9154
136.89	99.8971	99.6518	99.9155
136.97	99.8971	99.6518	99.9156
137.052	99.8971	99.6517	99.9158
137.135	99.8971	99.6517	99.9159
137.216	99.8971	99.6515	99.916
137.298	99.8971	99.6514	99.9161
137.38	99.8971	99.6513	99.9163
137.461	99.8971	99.6513	99.9164
137.544	99.8971	99.6513	99.9165
137.625	99.8971	99.6513	99.9167
137.707	99.8972	99.6512	99.9167
137.788	99.8971	99.6511	99.9169
137.872	99.8971	99.6509	99.917
137.953	99.897	99.6509	99.9172
138.034	99.897	99.6507	99.9173
138.116	99.897	99.6507	99.9174
138.198	99.897	99.6506	99.9176
138.281	99.897	99.6505	99.9177
138.363	99.897	99.6505	99.9178
138.446	99.897	99.6504	99.9179
138.527	99.897	99.6504	99.918
138.61	99.897	99.6503	99.9182
138.693	99.8969	99.6503	99.9182
138.776	99.8969	99.6502	99.9184
138.859	99.8969	99.6501	99.9185
138.942	99.8969	99.65	99.9186
139.026	99.8968	99.6498	99.9187
139.109	99.8968	99.6497	99.9189
139.191	99.8968	99.6496	99.919
139.274	99.8968	99.6495	99.9191
139.358	99.8968	99.6494	99.9192
139.439	99.8968	99.6493	99.9193
139.522	99.8968	99.6492	99.9193
139.604	99.8968	99.6492	99.9195
139.687	99.8968	99.6492	99.9195
139.769	99.8967	99.6492	99.9197
139.853	99.8966	99.6491	99.9198
139.935	99.8967	99.649	99.92
140.019	99.8966	99.6489	99.92
140.103	99.8966	99.6488	99.9202
140.187	99.8966	99.6487	99.9203
140.27	99.8966	99.6485	99.9204
140.354	99.8966	99.6485	99.9206
140.438	99.8966	99.6484	99.9206
140.523	99.8966	99.6484	99.9207
140.608	99.8966	99.6483	99.9208
140.692	99.8967	99.6481	99.9209
140.776	99.8967	99.648	99.921
140.86	99.8967	99.6479	99.921
140.943	99.8967	99.6478	99.9213
141.026	99.8967	99.6478	99.9213
141.109	99.8967	99.6476	99.9215
141.192	99.8967	99.6475	99.9216
141.275	99.8968	99.6475	99.9217
141.358	99.8968	99.6474	99.9218
141.441	99.8968	99.6474	99.9219
141.525	99.8968	99.6474	99.9221
141.608	99.8968	99.6472	99.9222
141.691	99.8968	99.6471	99.9223
141.775	99.8968	99.6471	99.9224
141.858	99.8968	99.6471	99.9226
141.941	99.8968	99.6471	99.9227
142.025	99.8969	99.6471	99.9228
142.108	99.8969	99.647	99.923
142.191	99.8969	99.6469	99.9231
142.273	99.8969	99.6468	99.9232
142.355	99.8969	99.6467	99.9234
142.438	99.8969	99.6467	99.9235
142.519	99.8969	99.6466	99.9236
142.601	99.897	99.6466	99.9238
142.683	99.897	99.6465	99.9239
142.765	99.897	99.6465	99.9241
142.846	99.8971	99.6465	99.9241
142.929	99.8972	99.6464	99.9243
143.01	99.8972	99.6464	99.9245
143.093	99.8973	99.6463	99.9245
143.173	99.8973	99.6463	99.9247
143.256	99.8973	99.6461	99.9248
143.338	99.8973	99.6461	99.9249
143.419	99.8973	99.6459	99.9251
143.5	99.8973	99.6459	99.9252
143.58	99.8973	99.6458	99.9254
143.663	99.8974	99.6458	99.9255
143.744	99.8974	99.6457	99.9256
143.826	99.8974	99.6456	99.9258
143.907	99.8974	99.6456	99.9259
143.988	99.8975	99.6455	99.9261
144.07	99.8975	99.6455	99.9261
144.152	99.8974	99.6453	99.9262
144.233	99.8974	99.6453	99.9264
144.314	99.8974	99.6452	99.9265
144.397	99.8974	99.6452	99.9267
144.478	99.8975	99.645	99.9267
144.56	99.8975	99.6449	99.9269
144.642	99.8975	99.6449	99.927
144.724	99.8975	99.6448	99.9272
144.806	99.8975	99.6448	99.9274
144.888	99.8976	99.6447	99.9275
144.969	99.8977	99.6446	99.9278
145.053	99.8978	99.6445	99.9279
145.135	99.8978	99.6445	99.928
145.217	99.8978	99.6444	99.9282
145.299	99.8978	99.6444	99.9283
145.382	99.8978	99.6443	99.9284
145.464	99.8979	99.6442	99.9286
145.547	99.898	99.6442	99.9288
145.628	99.898	99.644	99.9289
145.71	99.898	99.644	99.929
145.792	99.898	99.6439	99.9291
145.875	99.8981	99.6438	99.9293
145.957	99.8982	99.6437	99.9295
146.041	99.8982	99.6437	99.9296
146.124	99.8982	99.6437	99.9298
146.206	99.8982	99.6435	99.93
146.29	99.8982	99.6433	99.9303
146.372	99.8982	99.6432	99.9304
146.455	99.8982	99.6432	99.9306
146.537	99.8982	99.6431	99.9308
146.619	99.8983	99.6431	99.931
146.702	99.8983	99.643	99.9312
146.784	99.8984	99.6429	99.9314
146.866	99.8985	99.6429	99.9316
146.949	99.8985	99.6428	99.9318
147.031	99.8985	99.6428	99.932
147.113	99.8985	99.6427	99.9322
147.196	99.8985	99.6427	99.9324
147.277	99.8985	99.6426	99.9326
147.359	99.8986	99.6425	99.9327
147.44	99.8986	99.6425	99.9328
147.522	99.8986	99.6425	99.933
147.602	99.8987	99.6424	99.9332
147.684	99.8987	99.6424	99.9334
147.764	99.8988	99.6423	99.9336
147.847	99.8988	99.6422	99.9338
147.928	99.8988	99.6421	99.934
148.009	99.8989	99.6421	99.9342
148.09	99.899	99.642	99.9343
148.172	99.899	99.6419	99.9345
148.253	99.8991	99.6418	99.9347
148.335	99.8992	99.6418	99.9349
148.416	99.8992	99.6417	99.9351
148.498	99.8992	99.6417	99.9353
148.58	99.8992	99.6416	99.9355
148.66	99.8992	99.6415	99.9356
148.743	99.8992	99.6413	99.9358
148.825	99.8992	99.6413	99.936
148.906	99.8992	99.6413	99.9362
148.988	99.8993	99.6413	99.9364
149.07	99.8994	99.6413	99.9365
149.153	99.8995	99.6412	99.9367
149.236	99.8995	99.6412	99.9369
149.318	99.8995	99.6412	99.9371
149.402	99.8995	99.641	99.9373
149.484	99.8996	99.641	99.9375
149.568	99.8997	99.641	99.9377
149.651	99.8997	99.641	99.938
149.735	99.8997	99.6409	99.9382
149.818	99.8998	99.6409	99.9383
149.901	99.8999	99.6407	99.9385
149.984	99.9	99.6406	99.9386
150.067	99.9001	99.6406	99.9388
150.151	99.9002	99.6406	99.939
150.234	99.9002	99.6406	99.9393
150.316	99.9003	99.6406	99.9395
150.399	99.9003	99.6406	99.9397
150.481	99.9004	99.6406	99.9398
150.563	99.9005	99.6406	99.9401
150.646	99.9005	99.6406	99.9403
150.728	99.9005	99.6406	99.9404
150.81	99.9006	99.6406	99.9406
150.894	99.9007	99.6406	99.9408
150.976	99.9007	99.6405	99.941
151.06	99.9007	99.6405	99.9412
151.142	99.9007	99.6404	99.9414
151.225	99.9008	99.6404	99.9415
151.308	99.9009	99.6404	99.9416
151.389	99.901	99.6403	99.9419
151.471	99.901	99.6403	99.942
151.554	99.901	99.6403	99.9422
151.637	99.9011	99.6403	99.9423
151.72	99.9012	99.6402	99.9425
151.803	99.9013	99.6402	99.9428
151.885	99.9014	99.6402	99.943
151.968	99.9014	99.6402	99.9433
152.052	99.9014	99.6402	99.9436
152.135	99.9015	99.64	99.9438
152.216	99.9017	99.64	99.944
152.3	99.9017	99.6399	99.9442
152.382	99.9019	99.6397	99.9444
152.464	99.9019	99.6396	99.9447
152.547	99.902	99.6396	99.9449
152.629	99.9021	99.6395	99.9451
152.712	99.9022	99.6394	99.9453
152.794	99.9022	99.6394	99.9456
152.876	99.9022	99.6393	99.9458
152.957	99.9023	99.6392	99.9461
153.038	99.9024	99.6392	99.9462
153.12	99.9024	99.6391	99.9464
153.2	99.9025	99.6391	99.9467
153.281	99.9026	99.639	99.9468
153.361	99.9026	99.639	99.947
153.442	99.9026	99.639	99.9472
153.522	99.9027	99.639	99.9473
153.603	99.9028	99.639	99.9475
153.685	99.9029	99.6389	99.9477
153.767	99.9029	99.6389	99.948
153.848	99.9029	99.6389	99.9482
153.929	99.9031	99.6387	99.9484
154.012	99.9031	99.6387	99.9486
154.094	99.9032	99.6386	99.9488
154.175	99.9034	99.6386	99.949
154.257	99.9034	99.6386	99.9492
154.338	99.9036	99.6386	99.9494
154.421	99.9036	99.6386	99.9497
154.502	99.9038	99.6386	99.9499
154.583	99.9039	99.6385	99.9501
154.665	99.904	99.6384	99.9503
154.746	99.9041	99.6383	99.9506
154.828	99.9041	99.6383	99.9507
154.909	99.9043	99.6383	99.951
154.99	99.9044	99.6383	99.9512
155.073	99.9044	99.6382	99.9514
155.155	99.9046	99.6382	99.9516
155.237	99.9047	99.6382	99.9519
155.319	99.9048	99.6381	99.9521
155.401	99.9049	99.6381	99.9523
155.483	99.9051	99.6381	99.9525
155.566	99.9051	99.638	99.9528
155.649	99.9053	99.638	99.9531
155.732	99.9053	99.638	99.9533
155.814	99.9054	99.6379	99.9536
155.897	99.9056	99.6379	99.9538
155.979	99.9057	99.6377	99.954
156.062	99.9058	99.6377	99.9542
156.145	99.9059	99.6377	99.9545
156.227	99.906	99.6377	99.9548
156.31	99.9061	99.6377	99.9551
156.392	99.9061	99.6377	99.9553
156.476	99.9063	99.6376	99.9555
156.557	99.9064	99.6376	99.9557
156.641	99.9066	99.6374	99.956
156.723	99.9067	99.6374	99.9563
156.806	99.9068	99.6373	99.9566
156.888	99.907	99.6373	99.9568
156.97	99.907	99.6373	99.9571
157.053	99.9072	99.6373	99.9573
157.135	99.9073	99.6372	99.9576
157.217	99.9075	99.6372	99.9579
157.3	99.9076	99.6372	99.9581
157.382	99.9078	99.6371	99.9584
157.464	99.9079	99.637	99.9586
157.547	99.9081	99.6369	99.9589
157.631	99.9081	99.6368	99.9592
157.714	99.9083	99.6368	99.9594
157.797	99.9084	99.6367	99.9597
157.88	99.9086	99.6367	99.96
157.962	99.9087	99.6367	99.9602
158.046	99.9088	99.6367	99.9605
158.128	99.9089	99.6367	99.9607
158.211	99.909	99.6367	99.9609
158.293	99.9092	99.6366	99.9612
158.376	99.9093	99.6366	99.9615
158.459	99.9095	99.6365	99.9618
158.541	99.9095	99.6365	99.962
158.624	99.9097	99.6364	99.9622
158.707	99.9098	99.6364	99.9625
158.789	99.9099	99.6364	99.9628
158.871	99.91	99.6363	99.963
158.953	99.9102	99.6363	99.9633
159.035	99.9103	99.6361	99.9635
159.117	99.9105	99.6361	99.9638
159.197	99.9105	99.6361	99.964
159.279	99.9107	99.636	99.9643
159.36	99.9108	99.636	99.9646
159.442	99.911	99.636	99.9648
159.524	99.9112	99.636	99.9651
159.606	99.9112	99.636	99.9653
159.688	99.9114	99.6359	99.9656
159.771	99.9115	99.6359	99.9659
159.853	99.9117	99.6358	99.9661
159.936	99.9118	99.6358	99.9664
160.019	99.912	99.6358	99.9667
160.1	99.9121	99.6358	99.967
160.182	99.9122	99.6358	99.9672
160.265	99.9124	99.6358	99.9674
160.348	99.9125	99.6358	99.9678
160.43	99.9127	99.6358	99.9681
160.512	99.9128	99.6357	99.9683
160.595	99.9129	99.6357	99.9686
160.676	99.913	99.6357	99.9689
160.759	99.9132	99.6357	99.9692
160.841	99.9133	99.6357	99.9694
160.923	99.9134	99.6357	99.9697
161.006	99.9136	99.6357	99.9699
161.088	99.9137	99.6355	99.9702
161.17	99.9139	99.6355	99.9705
161.253	99.9141	99.6355	99.9707
161.334	99.9143	99.6355	99.971
161.417	99.9144	99.6355	99.9714
161.499	99.9146	99.6355	99.9716
161.582	99.9149	99.6355	99.9719
161.665	99.9151	99.6355	99.9722
161.749	99.9152	99.6355	99.9726
161.832	99.9154	99.6354	99.9729
161.915	99.9156	99.6354	99.9731
161.997	99.9158	99.6354	99.9734
162.079	99.916	99.6354	99.9737
162.161	99.9162	99.6354	99.974
162.243	99.9164	99.6354	99.9742
162.325	99.9165	99.6354	99.9745
162.407	99.9166	99.6354	99.9748
162.489	99.9168	99.6354	99.9751
162.572	99.917	99.6354	99.9755
162.654	99.9172	99.6354	99.9757
162.736	99.9174	99.6354	99.976
162.818	99.9176	99.6354	99.9762
162.899	99.9178	99.6353	99.9765
162.982	99.918	99.6353	99.9768
163.063	99.9181	99.6353	99.977
163.145	99.9183	99.6353	99.9772
163.226	99.9186	99.6353	99.9775
163.308	99.9188	99.6353	99.9779
163.389	99.919	99.6353	99.9781
163.471	99.9192	99.6353	99.9784
163.553	99.9194	99.6353	99.9787
163.634	99.9196	99.6352	99.979
163.715	99.9198	99.6352	99.9794
163.798	99.92	99.6352	99.9797
163.878	99.9202	99.6352	99.9801
163.96	99.9205	99.6352	99.9805
164.042	99.9206	99.6352	99.9808
164.123	99.9209	99.6352	99.9811
164.204	99.921	99.6352	99.9813
164.285	99.9213	99.6352	99.9817
164.366	99.9214	99.6352	99.982
164.447	99.9216	99.6352	99.9823
164.528	99.9219	99.6352	99.9826
164.61	99.9221	99.6352	99.983
164.69	99.9224	99.6352	99.9833
164.772	99.9225	99.6352	99.9837
164.854	99.9227	99.6352	99.984
164.936	99.923	99.6352	99.9844
165.016	99.9232	99.6352	99.9846
165.097	99.9235	99.6352	99.985
165.179	99.9237	99.6352	99.9854
165.261	99.9239	99.6352	99.9857
165.342	99.9242	99.6352	99.9861
165.423	99.9244	99.6352	99.9864
165.505	99.9246	99.6352	99.9868
165.587	99.9249	99.6352	99.987
165.668	99.9251	99.6352	99.9873
165.751	99.9253	99.6352	99.9876
165.834	99.9255	99.6352	99.9879
165.917	99.9257	99.6352	99.9882
165.998	99.9259	99.6352	99.9886
166.082	99.9262	99.6352	99.9889
166.165	99.9264	99.6352	99.9892
166.249	99.9267	99.6352	99.9896
166.331	99.927	99.6352	99.9899
166.414	99.9272	99.6352	99.9902
166.498	99.9274	99.6352	99.9904
166.582	99.9276	99.6352	99.9908
166.663	99.9279	99.6352	99.9911
166.746	99.9282	99.6352	99.9915
166.828	99.9284	99.6352	99.9918
166.909	99.9286	99.6352	99.9922
166.992	99.9288	99.6352	99.9925
167.072	99.9291	99.6352	99.9928
167.155	99.9294	99.6352	99.9933
167.238	99.9296	99.6352	99.9936
167.318	99.9299	99.6352	99.9939
167.4	99.9301	99.6352	99.9943
167.483	99.9304	99.6352	99.9948
167.565	99.9307	99.6352	99.9951
167.648	99.931	99.6352	99.9954
167.73	99.9312	99.6352	99.9958
167.813	99.9315	99.6352	99.9961
167.897	99.9317	99.6352	99.9965
167.979	99.932	99.6352	99.9969
168.062	99.9322	99.6352	99.9972
168.144	99.9324	99.6352	99.9976
168.227	99.9327	99.6352	99.9979
168.311	99.933	99.6352	99.9983
168.392	99.9333	99.6352	99.9987
168.474	99.9335	99.6352	99.9991
168.557	99.9338	99.6352	99.9994
168.638	99.934	99.6352	99.9997
168.719	99.9343	99.6352	100
168.801	99.9346	99.6352	100
168.883	99.9349	99.6352	100.001
168.963	99.9352	99.6352	100.001
169.046	99.9355	99.6352	100.002
169.126	99.9358	99.6352	100.002
169.207	99.936	99.6352	100.002
169.289	99.9363	99.6352	100.003
169.369	99.9366	99.6352	100.003
169.451	99.9369	99.6352	100.004
169.531	99.9372	99.6352	100.004
169.614	99.9375	99.6352	100.004
169.696	99.9378	99.6352	100.004
169.778	99.9381	99.6352	100.005
169.86	99.9384	99.6352	100.005
169.942	99.9386	99.6352	100.006
170.024	99.9389	99.6352	100.006
170.107	99.9392	99.6352	100.006
170.189	99.9395	99.6352	100.007
170.271	99.9399	99.6352	100.007
170.354	99.9402	99.6352	100.007
170.436	99.9404	99.6352	100.008
170.519	99.9408	99.6352	100.008
170.602	99.941	99.6352	100.009
170.685	99.9413	99.6352	100.009
170.768	99.9416	99.6352	100.009
170.851	99.9419	99.6352	100.01
170.934	99.9423	99.6352	100.01
171.016	99.9426	99.6352	100.01
171.098	99.9429	99.6352	100.011
171.181	99.9432	99.6352	100.011
171.263	99.9435	99.6352	100.012
171.344	99.9438	99.6352	100.012
171.427	99.9441	99.6352	100.012
171.509	99.9444	99.6352	100.013
171.591	99.9448	99.6352	100.013
171.673	99.945	99.6352	100.014
171.756	99.9454	99.6352	100.014
171.838	99.9458	99.6352	100.014
171.92	99.9461	99.6352	100.015
172.003	99.9465	99.6352	100.015
172.085	99.9467	99.6352	100.016
172.168	99.9472	99.6352	100.016
172.25	99.9475	99.6352	100.016
172.331	99.9479	99.6352	100.017
172.413	99.9482	99.6352	100.017
172.495	99.9485	99.6352	100.017
172.576	99.9489	99.6352	100.018
172.658	99.9492	99.6352	100.018
172.74	99.9495	99.6352	100.019
172.821	99.9499	99.6352	100.019
172.903	99.9501	99.6352	100.019
172.985	99.9505	99.6352	100.02
173.066	99.9509	99.6352	100.02
173.147	99.9513	99.6352	100.021
173.228	99.9516	99.6353	100.021
173.31	99.9519	99.6354	100.021
173.391	99.9522	99.6354	100.022
173.473	99.9526	99.6354	100.022
173.555	99.9529	99.6354	100.023
173.637	99.9533	99.6354	100.023
173.719	99.9537	99.6355	100.023
173.801	99.9541	99.6355	100.024
173.883	99.9544	99.6356	100.024
173.965	99.9548	99.6357	100.025
174.048	99.9551	99.6357	100.025
174.13	99.9555	99.6357	100.026
174.213	99.9558	99.6357	100.026
174.295	99.9563	99.6358	100.026
174.377	99.9567	99.6358	100.027
174.46	99.9571	99.6358	100.027
174.542	99.9575	99.6358	100.028
174.625	99.9579	99.6359	100.028
174.707	99.9583	99.636	100.029
174.789	99.9586	99.636	100.029
174.871	99.959	99.636	100.029
174.954	99.9594	99.636	100.03
175.035	99.9598	99.6361	100.03
175.117	99.9602	99.6361	100.031
175.201	99.9607	99.6362	100.031
175.284	99.961	99.6363	100.031
175.367	99.9614	99.6363	100.032
175.45	99.9619	99.6364	100.032
175.533	99.9622	99.6364	100.033
175.616	99.9626	99.6365	100.033
175.7	99.963	99.6366	100.034
175.783	99.9634	99.6367	100.034
175.865	99.9639	99.6367	100.034
175.948	99.9642	99.6367	100.035
176.031	99.9646	99.6367	100.035
176.113	99.9651	99.6367	100.036
176.196	99.9655	99.6368	100.036
176.278	99.9659	99.6369	100.037
176.362	99.9663	99.637	100.037
176.445	99.9668	99.6371	100.038
176.528	99.9671	99.6371	100.038
176.61	99.9676	99.6371	100.038
176.693	99.9679	99.6372	100.039
176.775	99.9683	99.6373	100.039
176.857	99.9688	99.6374	100.04
176.939	99.9692	99.6374	100.04
177.02	99.9697	99.6376	100.041
177.102	99.9702	99.6376	100.041
177.184	99.9707	99.6377	100.042
177.266	99.9711	99.6379	100.042
177.347	99.9716	99.6381	100.043
177.428	99.972	99.6383	100.043
177.51	99.9724	99.6384	100.043
177.59	99.9729	99.6385	100.044
177.672	99.9734	99.6386	100.044
177.752	99.9739	99.6387	100.045
177.834	99.9744	99.6387	100.045
177.915	99.9749	99.6389	100.046
177.996	99.9753	99.639	100.046
178.078	99.9758	99.6391	100.047
178.159	99.9763	99.6391	100.047
178.242	99.9768	99.6392	100.048
178.322	99.9772	99.6392	100.048
178.404	99.9777	99.6392	100.049
178.485	99.9781	99.6392	100.049
178.567	99.9785	99.6393	100.05
178.647	99.9791	99.6394	100.05
178.73	99.9796	99.6394	100.05
178.811	99.9801	99.6394	100.051
178.893	99.9805	99.6394	100.051
178.975	99.981	99.6395	100.052
179.058	99.9815	99.6396	100.052
179.141	99.982	99.6396	100.053
179.221	99.9825	99.6396	100.053
179.305	99.983	99.6396	100.054
179.387	99.9834	99.6396	100.054
179.469	99.9839	99.6396	100.055
179.552	99.9844	99.6397	100.055
179.634	99.9849	99.6397	100.056
179.715	99.9855	99.6397	100.056
179.798	99.9859	99.6397	100.057
179.88	99.9864	99.6399	100.057
179.962	99.9869	99.6399	100.058
180.044	99.9874	99.6399	100.058
180.126	99.9879	99.64	100.059
180.207	99.9884	99.64	100.059
180.29	99.9888	99.6402	100.06
180.371	99.9894	99.6402	100.06
180.453	99.9898	99.6404	100.061
180.535	99.9903	99.6406	100.061
180.617	99.9908	99.6408	100.062
180.7	99.9913	99.6409	100.062
180.781	99.9918	99.6409	100.063
180.865	99.9924	99.641	100.063
180.946	99.9929	99.641	100.064
181.028	99.9935	99.6412	100.064
181.111	99.994	99.6412	100.065
181.193	99.9946	99.6412	100.065
181.275	99.9951	99.6413	100.066
181.357	99.9956	99.6415	100.066
181.439	99.9962	99.6416	100.067
181.52	99.9967	99.6417	100.067
181.601	99.9972	99.6418	100.068
181.682	99.9978	99.6419	100.068
181.765	99.9983	99.642	100.069
181.847	99.9989	99.642	100.069
181.928	99.9994	99.6421	100.07
182.01	99.9999	99.6421	100.07
182.091	100	99.6422	100.071
182.173	100.001	99.6423	100.071
182.255	100.001	99.6423	100.072
182.337	100.002	99.6424	100.072
182.42	100.003	99.6425	100.073
182.501	100.003	99.6426	100.073
182.584	100.004	99.6427	100.074
182.666	100.004	99.6427	100.074
182.748	100.005	99.6427	100.075
182.829	100.005	99.6428	100.075
182.912	100.006	99.6428	100.076
182.994	100.006	99.6429	100.076
183.076	100.007	99.6429	100.077
183.157	100.008	99.643	100.077
183.24	100.008	99.6431	100.078
183.322	100.009	99.6432	100.078
183.404	100.009	99.6434	100.079
183.485	100.01	99.6435	100.079
183.568	100.01	99.6436	100.08
183.649	100.011	99.6437	100.08
183.731	100.011	99.6438	100.081
183.813	100.012	99.6438	100.081
183.895	100.013	99.644	100.082
183.977	100.013	99.644	100.082
184.059	100.014	99.6441	100.083
184.142	100.014	99.6442	100.084
184.224	100.015	99.6442	100.084
184.307	100.016	99.6443	100.085
184.39	100.016	99.6443	100.085
184.471	100.017	99.6445	100.086
184.553	100.017	99.6445	100.086
184.636	100.018	99.6446	100.087
184.718	100.019	99.6448	100.087
184.801	100.019	99.6448	100.088
184.883	100.02	99.645	100.088
184.966	100.021	99.645	100.089
185.049	100.021	99.6451	100.089
185.133	100.022	99.6452	100.09
185.217	100.022	99.6452	100.09
185.3	100.023	99.6453	100.091
185.385	100.024	99.6453	100.091
185.468	100.024	99.6453	100.092
185.551	100.025	99.6455	100.092
185.635	100.025	99.6455	100.093
185.717	100.026	99.6457	100.094
185.8	100.027	99.6458	100.094
185.883	100.027	99.6459	100.095
185.965	100.028	99.6459	100.095
186.048	100.029	99.646	100.096
186.13	100.029	99.6461	100.096
186.212	100.03	99.6462	100.097
186.295	100.031	99.6463	100.097
186.377	100.031	99.6463	100.098
186.461	100.032	99.6465	100.099
186.544	100.032	99.6465	100.099
186.627	100.033	99.6465	100.1
186.709	100.034	99.6466	100.1
186.791	100.034	99.6466	100.101
186.873	100.035	99.6467	100.101
186.957	100.035	99.6468	100.102
187.038	100.036	99.6469	100.102
187.119	100.037	99.647	100.103
187.202	100.037	99.6471	100.103
187.283	100.038	99.6472	100.104
187.365	100.039	99.6472	100.104
187.447	100.039	99.6473	100.105
187.529	100.04	99.6474	100.105
187.611	100.041	99.6475	100.106
187.694	100.041	99.6476	100.107
187.776	100.042	99.6477	100.107
187.859	100.043	99.6478	100.108
187.94	100.043	99.6479	100.108
188.022	100.044	99.6479	100.109
188.105	100.045	99.6479	100.11
188.188	100.046	99.6481	100.11
188.268	100.046	99.6482	100.111
188.35	100.047	99.6484	100.111
188.432	100.047	99.6485	100.112
188.513	100.048	99.6487	100.113
188.595	100.049	99.6488	100.113
188.676	100.05	99.6489	100.114
188.758	100.05	99.6491	100.114
188.838	100.051	99.6491	100.115
188.919	100.052	99.6491	100.115
189.002	100.052	99.6493	100.116
189.082	100.053	99.6495	100.117
189.163	100.054	99.6496	100.117
189.244	100.055	99.6497	100.118
189.325	100.055	99.6498	100.118
189.406	100.056	99.6499	100.119
189.488	100.057	99.65	100.12
189.57	100.057	99.65	100.12
189.652	100.058	99.6501	100.121
189.734	100.059	99.6501	100.121
189.816	100.059	99.6502	100.122
189.898	100.06	99.6502	100.122
189.979	100.061	99.6503	100.123
190.061	100.062	99.6504	100.124
190.142	100.062	99.6504	100.124
190.223	100.063	99.6504	100.125
190.304	100.064	99.6505	100.125
190.384	100.064	99.6507	100.126
190.465	100.065	99.6507	100.127
190.546	100.066	99.6508	100.127
190.627	100.067	99.6508	100.128
190.709	100.067	99.6509	100.128
190.791	100.068	99.6509	100.129
190.871	100.069	99.6509	100.13
190.953	100.07	99.651	100.13
191.034	100.07	99.6511	100.131
191.115	100.071	99.6513	100.131
191.196	100.072	99.6513	100.132
191.278	100.073	99.6514	100.133
191.359	100.073	99.6515	100.133
191.44	100.074	99.6518	100.134
191.522	100.075	99.6519	100.134
191.603	100.076	99.652	100.135
191.685	100.077	99.6521	100.135
191.766	100.077	99.6522	100.136
191.848	100.078	99.6522	100.137
191.93	100.079	99.6524	100.137
192.013	100.08	99.6524	100.138
192.094	100.08	99.6525	100.138
192.176	100.081	99.6526	100.139
192.257	100.082	99.6527	100.14
192.339	100.083	99.6528	100.14
192.421	100.083	99.6528	100.141
192.502	100.084	99.653	100.142
192.584	100.085	99.6531	100.142
192.667	100.086	99.6531	100.143
192.749	100.086	99.6532	100.143
192.83	100.087	99.6533	100.144
192.911	100.088	99.6534	100.145
192.994	100.089	99.6535	100.145
193.075	100.09	99.6535	100.146
193.156	100.09	99.6536	100.146
193.238	100.091	99.6537	100.147
193.319	100.092	99.6537	100.148
193.402	100.093	99.6538	100.148
193.483	100.094	99.6539	100.149
193.566	100.094	99.654	100.149
193.647	100.095	99.6541	100.15
193.729	100.096	99.6543	100.151
193.811	100.097	99.6543	100.151
193.893	100.098	99.6544	100.152
193.975	100.098	99.6545	100.152
194.057	100.099	99.6546	100.153
194.139	100.1	99.6546	100.154
194.221	100.101	99.6547	100.154
194.303	100.102	99.6548	100.155
194.385	100.103	99.6548	100.156
194.467	100.104	99.6549	100.156
194.55	100.104	99.655	100.157
194.631	100.105	99.655	100.158
194.714	100.106	99.6551	100.158
194.796	100.107	99.6551	100.159
194.878	100.108	99.6552	100.16
194.96	100.108	99.6553	100.16
195.042	100.109	99.6554	100.161
195.124	100.11	99.6556	100.161
195.206	100.111	99.6556	100.162
195.287	100.112	99.6557	100.163
195.369	100.113	99.6559	100.163
195.452	100.113	99.6559	100.164
195.533	100.114	99.656	100.165
[truncated: 4,994 more rows]

## Sheet: Figure 2i
	Fe3O4	Fe3O4@GO	Fe3O4@G
Magnetic field(Oe)	Mangnetization(emu g-1)
10001.6	83.6698	79.9438	72.5895
9910.58	83.6406	79.9175	72.561
9811.27	83.611	79.8889	72.5384
9711.18	83.5874	79.8598	72.5168
9611.1	83.5699	79.8377	72.5007
9511.08	83.535	79.8178	72.4859
9411.07	83.5139	79.7917	72.4655
9311.08	83.4868	79.7619	72.4455
9211.08	83.4528	79.727	72.4324
9111.06	83.4231	79.6984	72.4133
9011.05	83.4003	79.6753	72.3859
8911.05	83.3698	79.6557	72.3514
8811.04	83.3366	79.6362	72.325
8711.03	83.3069	79.6062	72.3
8611.04	83.2842	79.5746	72.2801
8511.01	83.2529	79.5417	72.2539
8411	83.216	79.503	72.2346
8311	83.1905	79.4707	72.209
8210.99	83.1576	79.4385	72.1837
8111.01	83.1249	79.413	72.1636
8011.01	83.0889	79.3799	72.144
7911.01	83.0611	79.3419	72.1123
7810.99	83.0302	79.3177	72.0841
7710.98	82.9908	79.2796	72.0541
7610.98	82.9619	79.2419	72.0237
7511.01	82.9297	79.2101	71.9976
7410.99	82.8882	79.1792	71.9718
7310.99	82.8417	79.1473	71.9413
7210.99	82.8077	79.1115	71.9054
7110.99	82.7664	79.0663	71.8791
7010.97	82.7217	79.0264	71.8495
6910.96	82.6844	78.9868	71.8191
6810.98	82.6388	78.9487	71.7825
6710.98	82.5934	78.9014	71.7439
6610.96	82.5458	78.8567	71.7054
6510.98	82.5017	78.8105	71.6676
6410.97	82.4561	78.7645	71.6271
6310.97	82.3938	78.7142	71.5894
6210.97	82.3471	78.6612	71.5563
6110.95	82.3008	78.6114	71.512
6010.98	82.2493	78.5715	71.467
5910.97	82.1887	78.5311	71.4256
5810.95	82.1384	78.4727	71.3854
5710.98	82.0809	78.4146	71.3383
5610.96	82.017	78.3537	71.2893
5510.96	81.9592	78.277	71.2417
5410.96	81.887	78.2123	71.1982
5310.95	81.8272	78.1561	71.1424
5210.96	81.7567	78.1039	71.0873
5110.95	81.6879	78.049	71.0332
5010.96	81.607	77.9724	70.9643
4910.96	81.5298	77.8942	70.8887
4810.95	81.4461	77.8182	70.8374
4710.94	81.36	77.7489	70.7786
4610.93	81.2759	77.6642	70.7146
4510.93	81.1894	77.573	70.6455
4410.96	81.09	77.4784	70.5694
4310.95	80.9895	77.378	70.4895
4210.95	80.889	77.2875	70.4114
4110.95	80.7776	77.1937	70.3213
4010.94	80.6671	77.0913	70.2278
3910.93	80.5392	76.9708	70.1363
3810.93	80.4101	76.8443	70.0312
3710.92	80.2777	76.7238	69.9228
3610.95	80.1313	76.5849	69.81
3510.93	79.9771	76.4398	69.6899
3410.92	79.8171	76.2832	69.5574
3310.95	79.6411	76.1213	69.4257
3210.95	79.4608	75.949	69.2881
3109.95	79.2695	75.7582	69.1311
3010.95	79.058	75.5531	68.9643
2910.94	78.8186	75.341	68.7789
2810.94	78.5597	75.1196	68.582
2710.93	78.2898	74.8697	68.3651
2610.92	77.9974	74.5921	68.1332
2510.92	77.6771	74.297	67.8851
2410.96	77.3323	73.9711	67.6101
2310.95	76.9496	73.6077	67.3055
2210.92	76.518	73.1947	66.9619
2110.92	76.042	72.7427	66.587
2010.95	75.5102	72.236	66.1596
1910.94	74.9106	71.6607	65.6791
1810.92	74.233	71.0076	65.1333
1710.95	73.4617	70.2627	64.5149
1610.95	72.5604	69.4024	63.8037
1510.95	71.538	68.3963	62.9748
1410.93	70.3596	67.2208	62.0109
1310.95	68.9853	65.8495	60.8905
1210.94	67.3815	64.2403	59.5822
1110.95	65.5051	62.352	58.0395
1010.93	63.3197	60.1374	56.2176
910.957	60.7647	57.5518	54.0803
810.949	57.7849	54.5432	51.5697
710.944	54.33	51.0549	48.6298
610.943	50.3287	47.0329	45.192
510.935	45.7022	42.4132	41.1734
410.924	40.3805	37.1461	36.4872
310.927	34.2916	31.2088	31.0463
210.935	27.3807	24.6007	24.7852
110.914	19.6437	17.3835	17.6685
10.9266	11.1851	9.69387	9.76538
-89.0653	2.22487	1.697	1.21963
-189.055	-7.33593	-6.75084	-8.25636
-289.037	-17.5436	-15.775	-18.1321
-389.068	-27.4391	-24.7492	-27
-489.053	-36.0712	-32.8876	-34.3413
-589.045	-43.2431	-39.8834	-40.2844
-689.07	-49.13	-45.7397	-45.093
-789.061	-53.9587	-50.5985	-49.0349
-889.048	-57.9317	-54.6311	-52.193
-989.074	-61.2199	-57.9752	-54.8169
-1089.05	-63.9447	-60.7443	-56.9915
-1189.07	-66.2166	-63.0391	-58.7963
-1289.06	-68.1067	-64.9661	-60.2964
-1389.05	-69.6886	-66.5511	-61.5503
-1489.07	-71.0295	-67.863	-62.6138
-1589.04	-72.1598	-68.9844	-63.5073
-1689.07	-73.1303	-69.9328	-64.2718
-1789.06	-73.9616	-70.7645	-64.9394
-1889.07	-74.6813	-71.4682	-65.5109
-1989.05	-75.3158	-72.0809	-66.0174
-2089.04	-75.8738	-72.6133	-66.4609
-2189.06	-76.3654	-73.0787	-66.8537
-2289.05	-76.8205	-73.49	-67.2015
-2389.07	-77.2174	-73.8686	-67.5168
-2490.04	-77.5825	-74.2007	-67.8021
-2589.06	-77.909	-74.5063	-68.0632
-2689.07	-78.2047	-74.7973	-68.3056
-2789.07	-78.4804	-75.0642	-68.5239
-2889.06	-78.7492	-75.2993	-68.7241
-2989.04	-78.9853	-75.5137	-68.9104
-3089.04	-79.2074	-75.7135	-69.082
-3189.06	-79.4087	-75.9066	-69.2366
-3289.05	-79.5878	-76.0917	-69.3764
-3389.04	-79.7621	-76.2556	-69.5192
-3489.06	-79.9222	-76.4022	-69.6476
-3589.06	-80.0802	-76.5438	-69.7736
-3689.04	-80.2375	-76.6831	-69.8869
-3789.03	-80.3759	-76.8114	-69.9992
-3889.06	-80.5082	-76.9313	-70.1053
-3989.05	-80.6259	-77.0518	-70.2035
-4089.03	-80.7397	-77.1595	-70.298
-4189.06	-80.8387	-77.2656	-70.3857
-4289.05	-80.9485	-77.3686	-70.4676
-4389.04	-81.0494	-77.4468	-70.5439
-4489.03	-81.1417	-77.532	-70.6168
-4589.06	-81.245	-77.6252	-70.6886
-4689.05	-81.3436	-77.7073	-70.7521
-4789.04	-81.4239	-77.7836	-70.8283
-4889.02	-81.502	-77.8585	-70.8935
-4989.05	-81.5741	-77.9252	-70.9487
-5089.04	-81.6468	-77.9932	-71.0067
-5189.03	-81.7177	-78.078	-71.0681
-5289.06	-81.7911	-78.142	-71.1199
-5389.05	-81.8641	-78.19	-71.1746
-5489.03	-81.9239	-78.2427	-71.2251
-5589.02	-81.9814	-78.3176	-71.2621
-5689.05	-82.0357	-78.3729	-71.3054
-5789.03	-82.0944	-78.4333	-71.359
-5889.03	-82.1479	-78.4826	-71.4074
-5989.05	-82.2106	-78.5369	-71.4505
-6089.05	-82.2675	-78.5835	-71.4902
-6189.04	-82.319	-78.6339	-71.5337
-6289.06	-82.3692	-78.6842	-71.5697
-6389.05	-82.4232	-78.7313	-71.6054
-6489.04	-82.4666	-78.7783	-71.6432
-6589.03	-82.5049	-78.8193	-71.6832
-6689.05	-82.5531	-78.872	-71.7246
-6789.05	-82.5965	-78.9002	-71.7612
-6889.03	-82.6348	-78.9385	-71.7891
-6989.02	-82.6764	-78.9885	-71.828
-7089.05	-82.7175	-79.027	-71.8616
-7189.03	-82.7637	-79.0658	-71.896
-7289.03	-82.8123	-79.1089	-71.9266
-7389.05	-82.8547	-79.1382	-71.9456
-7489.05	-82.8981	-79.1829	-71.978
-7589.03	-82.9353	-79.2188	-72.014
-7689.02	-82.9555	-79.2496	-72.0398
-7789.05	-82.9924	-79.2779	-72.0675
-7889.03	-83.0224	-79.3127	-72.0995
-7989.03	-83.059	-79.3472	-72.1244
-8089.05	-83.1013	-79.3818	-72.1478
-8189.04	-83.1421	-79.4241	-72.1706
-8289.03	-83.1712	-79.4528	-72.2041
-8389.02	-83.1991	-79.4792	-72.2355
-8489.05	-83.2327	-79.5083	-72.2503
-8589.03	-83.2637	-79.5334	-72.2779
-8689.02	-83.3039	-79.5735	-72.3029
-8789.05	-83.3278	-79.6083	-72.3276
-8889.04	-83.3596	-79.6401	-72.3481
-8989.03	-83.3895	-79.6639	-72.3713
-9089.01	-83.4209	-79.6926	-72.4008
-9189.04	-83.4446	-79.7198	-72.4304
-9289.03	-83.4766	-79.7467	-72.4475
-9389.02	-83.5039	-79.7816	-72.4675
-9489.04	-83.5361	-79.8036	-72.484
-9589.04	-83.5644	-79.8307	-72.5129
-9689.02	-83.5942	-79.8581	-72.5446
-9789	-83.6187	-79.8952	-72.5678
-9889.04	-83.6491	-79.9286	-72.5894
-9989.02	-83.6722	-79.9398	-72.609
-10000.1	-83.6694	-79.9312	-72.605
-9911.33	-83.6553	-79.9072	-72.587
-9810.29	-83.6322	-79.8879	-72.5589
-9711.24	-83.6038	-79.8615	-72.5473
-9611.22	-83.5796	-79.845	-72.5289
-9511.21	-83.5535	-79.8315	-72.5067
-9411.2	-83.5255	-79.8101	-72.4919
-9310.14	-83.4979	-79.7862	-72.4747
-9211.16	-83.4748	-79.7609	-72.4493
-9111.11	-83.4421	-79.7329	-72.4275
-9011.12	-83.4182	-79.7117	-72.4069
-8911.11	-83.3933	-79.6805	-72.3816
-8811.08	-83.3635	-79.649	-72.3612
-8711.07	-83.3436	-79.6294	-72.3388
-8611.08	-83.3137	-79.5921	-72.3131
-8511.08	-83.2886	-79.5525	-72.2875
-8411.04	-83.2576	-79.5251	-72.2666
-8311.05	-83.2228	-79.4954	-72.243
-8211.05	-83.1881	-79.4668	-72.2178
-8111.02	-83.1532	-79.4378	-72.1899
-8011.02	-83.1139	-79.4012	-72.1712
-7911.03	-83.0742	-79.3745	-72.1465
-7811.04	-83.0412	-79.3365	-72.1143
-7711	-83.0112	-79.2996	-72.0791
-7611.02	-82.9789	-79.2644	-72.052
-7511.02	-82.9337	-79.2334	-72.0186
-7411	-82.8927	-79.1966	-71.9935
-7311	-82.8514	-79.1645	-71.96
-7211.01	-82.8227	-79.1211	-71.9189
-7110.98	-82.7843	-79.0835	-71.8906
-7010.98	-82.7314	-79.0474	-71.8595
-6911	-82.6835	-79.0008	-71.8256
-6811	-82.6506	-78.9647	-71.7966
-6710.98	-82.6156	-78.9138	-71.7655
-6610.99	-82.5707	-78.8689	-71.724
-6510.99	-82.5179	-78.8217	-71.6803
-6411	-82.4663	-78.787	-71.6496
-6310.97	-82.4214	-78.7409	-71.6131
-6210.98	-82.3778	-78.6904	-71.5661
-6110.99	-82.322	-78.6355	-71.525
-6010.96	-82.266	-78.5803	-71.4826
-5910.97	-82.2133	-78.5386	-71.4408
-5810.98	-82.1563	-78.4852	-71.4013
-5711	-82.0962	-78.4248	-71.3526
-5610.96	-82.0301	-78.3717	-71.3049
-5510.98	-81.9761	-78.3196	-71.2682
-5410.98	-81.923	-78.2646	-71.2263
-5310.95	-81.8547	-78.187	-71.1696
-5210.97	-81.7767	-78.1233	-71.1067
-5110.97	-81.7022	-78.0617	-71.0421
-5010.98	-81.6175	-77.9968	-70.9808
-4910.96	-81.5324	-77.9279	-70.9175
-4810.97	-81.4581	-77.8563	-70.859
-4710.97	-81.3698	-77.7777	-70.8001
-4610.95	-81.2966	-77.6906	-70.7367
-4510.95	-81.2059	-77.6052	-70.6582
-4410.97	-81.0994	-77.5128	-70.5808
-4310.98	-80.9936	-77.4153	-70.5073
-4210.95	-80.8972	-77.3114	-70.4206
-4110.96	-80.8042	-77.2112	-70.3318
-4010.97	-80.6871	-77.1098	-70.2405
-3910.94	-80.563	-76.9973	-70.1528
-3810.95	-80.4369	-76.8721	-70.0525
-3710.96	-80.2964	-76.7491	-69.9413
-3610.97	-80.1553	-76.6064	-69.8357
-3510.94	-79.9951	-76.4594	-69.7249
-3410.95	-79.8298	-76.3056	-69.5891
-3310.96	-79.6603	-76.1513	-69.4488
-3210.94	-79.4852	-75.9837	-69.3116
-3110.94	-79.281	-75.8069	-69.153
-3010.95	-79.0588	-75.6035	-68.9794
-2910.96	-78.8309	-75.3867	-68.8011
-2810.93	-78.5881	-75.1531	-68.6006
-2710.95	-78.3258	-74.8973	-68.3928
-2610.95	-78.0318	-74.6221	-68.1662
-2510.93	-77.7083	-74.3405	-67.9101
-2410.92	-77.3574	-74.0101	-67.6372
-2310.93	-76.9795	-73.6449	-67.3367
-2210.94	-76.5671	-73.2468	-66.9985
-2110.93	-76.0964	-72.8036	-66.6202
-2010.95	-75.5726	-72.3037	-66.2055
-1910.92	-74.9786	-71.7349	-65.7343
-1810.92	-74.3101	-71.0905	-65.1941
-1710.94	-73.5458	-70.3551	-64.5826
-1610.95	-72.6714	-69.5046	-63.883
-1510.95	-71.6699	-68.5238	-63.0716
-1410.94	-70.5074	-67.3823	-62.1298
-1310.95	-69.1565	-66.0306	-61.0248
-1210.92	-67.5869	-64.4462	-59.7398
-1110.93	-65.7496	-62.6	-58.2273
-1010.94	-63.5998	-60.4304	-56.4401
-910.92	-61.0895	-57.8874	-54.344
-810.928	-58.1594	-54.9172	-51.8758
-710.922	-54.75	-51.4775	-48.9462
-610.928	-50.7916	-47.4847	-45.5734
-510.943	-46.2086	-42.8861	-41.5879
-410.958	-40.9132	-37.6364	-36.934
-310.923	-34.8328	-31.6832	-31.5109
-210.941	-27.8973	-25.0314	-25.2306
-110.934	-20.0813	-17.7233	-18.0485
-10.9425	-11.4774	-9.89022	-10.0157
89.0641	-2.33119	-1.74345	-1.30285
189.073	7.32861	6.76023	8.24467
289.078	17.5457	15.7702	18.126
389.076	27.4271	24.7307	26.9895
489.045	36.0441	32.863	34.3221
589.054	43.2085	39.8398	40.251
689.058	49.0844	45.6845	45.0501
789.06	53.9029	50.5396	48.9548
889.071	57.8736	54.5693	52.1503
989.077	61.1665	57.9171	54.7811
1089.08	63.8915	60.6932	56.9583
1189.08	66.1645	62.9942	58.7617
1289.05	68.0634	64.9108	60.2715
1389.06	69.6527	66.5137	61.53
1489.06	70.9918	67.845	62.5878
1589.06	72.1288	68.9763	63.4881
1689.08	73.0993	69.9361	64.2596
1789.07	73.9407	70.7442	64.9309
1889.07	74.6645	71.4443	65.5037
1989.07	75.3003	72.0481	66.0009
2089.07	75.8684	72.5877	66.4471
2189.08	76.3616	73.0512	66.8347
2289.05	76.8126	73.4745	67.1872
2389.07	77.2143	73.8457	67.5077
2489.06	77.5763	74.1918	67.8024
2590.07	77.9082	74.5073	68.0664
2689.06	78.2038	74.7892	68.3048
2789.05	78.4849	75.0536	68.5205
2889.05	78.7344	75.2757	68.7198
2989.06	78.969	75.5022	68.9078
3089.06	79.1931	75.7083	69.08
3189.07	79.3993	75.8977	69.2394
3289.07	79.5832	76.065	69.3894
3389.08	79.7589	76.234	69.5258
3489.05	79.9303	76.3829	69.6587
3589.05	80.0798	76.5347	69.7826
3689.05	80.2187	76.6886	69.9046
3789.06	80.3596	76.8234	70.0126
3890.07	80.5014	76.9299	70.1113
3989.05	80.6243	77.049	70.2054
4089.06	80.7418	77.1417	70.2981
4189.07	80.8577	77.2381	70.3839
4289.07	80.9638	77.344	70.4633
4389.07	81.0506	77.4558	70.5428
4490.04	81.1478	77.5391	70.6193
4589.07	81.2385	77.6127	70.69
4689.06	81.3291	77.6864	70.7648
4789.06	81.4184	77.7597	70.8327
4889.07	81.4968	77.8451	70.8871
4989.07	81.5792	77.909	70.942
5089.05	81.651	77.9842	70.9975
5189.05	81.7157	78.0723	71.0544
5289.05	81.7852	78.1401	71.1023
5390.04	81.843	78.1907	71.1527
5489.06	81.9049	78.2465	71.2108
5589.07	81.9713	78.3089	71.2638
5689.04	82.0319	78.3702	71.311
5789.06	82.0922	78.423	71.3547
5889.07	82.1535	78.4683	71.4059
5989.04	82.2044	78.5183	71.4461
6089.05	82.2533	78.5681	71.485
6190.07	82.3042	78.6141	71.5192
6289.06	82.3487	78.6625	71.5589
6389.06	82.3974	78.7257	71.597
6489.03	82.4548	78.7624	71.6406
6589.04	82.5092	78.802	71.6838
6689.04	82.5507	78.8556	71.7252
6789.04	82.5926	78.9021	71.7642
6889.04	82.6397	78.9259	71.7898
6989.04	82.6841	78.9765	71.8137
7089.04	82.7325	79.0231	71.8563
7189.06	82.773	79.059	71.89
7289.04	82.8017	79.0972	71.9215
7389.04	82.8494	79.1269	71.946
7489.05	82.8833	79.1717	71.9727
7589.05	82.9233	79.2126	72
7689.06	82.9546	79.2443	72.0305
7789.06	82.9904	79.2744	72.069
7889.04	83.0276	79.3125	72.1007
7989.04	83.07	79.3519	72.124
8089.04	83.1101	79.3801	72.1504
8189.05	83.1374	79.4084	72.1766
8289.06	83.1686	79.4282	72.2049
8389.06	83.2021	79.4534	72.2336
8489.04	83.2337	79.4931	72.2666
8589.05	83.2752	79.5318	72.2914
8689.05	83.3097	79.5644	72.3138
8789.06	83.3367	79.5867	72.3368
8889.03	83.3577	79.6144	72.3551
8989.04	83.3884	79.6434	72.3769
9089.04	83.426	79.6824	72.4005
9190.05	83.4525	79.7121	72.4225
9289.01	83.4739	79.7376	72.4505
9389.02	83.5036	79.7716	72.4746
9489.04	83.5292	79.7943	72.4983
9589.03	83.5537	79.8183	72.5202
9689.02	83.5855	79.8542	72.5399
9789	83.6154	79.8913	72.5614
9889.03	83.6408	79.9114	72.5894
9989.04	83.6613	79.9437	72.6156

## Sheet: Figure 2j
	Fe3O4	Fe3O4@GO	Fe3O4@G			Inset
Wavelength(nm)	Absorbance(%)						Fe3O4	Fe3O4@GO	Fe3O4@G
2500	98.2443	98.3781	98.6197			Wavelength(nm)	Absorbance(%)
2499	98.2878	98.4232	98.6301			1500	98.4025	98.5541	98.7898
2498	98.3083	98.4344	98.6447			1499	98.402	98.5533	98.7893
2497	98.3128	98.4293	98.633			1498	98.4016	98.5531	98.7893
2496	98.3167	98.4251	98.6321			1497	98.4017	98.553	98.7893
2495	98.3283	98.4276	98.6362			1496	98.4014	98.5526	98.7892
2494	98.3372	98.4405	98.6425			1495	98.4012	98.5522	98.7893
2493	98.3473	98.4576	98.6551			1494	98.401	98.552	98.7891
2492	98.3486	98.4655	98.6551			1493	98.4006	98.5515	98.7887
2491	98.3589	98.4706	98.6616			1492	98.4003	98.5513	98.7883
2490	98.3668	98.4768	98.669			1491	98.4004	98.5512	98.7882
2489	98.3718	98.4788	98.6718			1490	98.4003	98.551	98.7884
2488	98.3757	98.4806	98.6733			1489	98.3998	98.5502	98.788
2487	98.3825	98.485	98.6802			1488	98.3997	98.55	98.788
2486	98.3844	98.4825	98.6828			1487	98.399	98.5496	98.7877
2485	98.3829	98.487	98.6812			1486	98.3988	98.5491	98.7874
2484	98.381	98.485	98.6827			1485	98.3988	98.5486	98.7873
2483	98.3864	98.4942	98.6897			1484	98.3987	98.5485	98.7874
2482	98.3927	98.5004	98.6953			1483	98.3982	98.5477	98.7869
2481	98.3885	98.5022	98.6947			1482	98.3984	98.5477	98.7872
2480	98.384	98.5009	98.6925			1481	98.3982	98.5473	98.7871
2479	98.3867	98.5036	98.6957			1480	98.3976	98.547	98.7869
2478	98.3774	98.4999	98.6949			1479	98.3971	98.5464	98.7867
2477	98.3739	98.4941	98.691			1478	98.3968	98.5459	98.7866
2476	98.3692	98.4899	98.6861			1477	98.3968	98.5454	98.7866
2475	98.37	98.4874	98.6851			1476	98.3966	98.5449	98.7865
2474	98.3694	98.4859	98.6867			1475	98.3967	98.5448	98.7867
2473	98.3746	98.4891	98.6937			1474	98.3966	98.5445	98.7863
2472	98.3672	98.485	98.6904			1473	98.396	98.5437	98.7858
2471	98.363	98.4789	98.685			1472	98.3958	98.5434	98.7858
2470	98.358	98.4729	98.6838			1471	98.3953	98.5427	98.7856
2469	98.3576	98.4735	98.683			1470	98.3947	98.5421	98.7854
2468	98.3577	98.4761	98.6823			1469	98.3943	98.5415	98.7849
2467	98.3556	98.4772	98.6802			1468	98.3941	98.5412	98.785
2466	98.3525	98.4725	98.6787			1467	98.394	98.5411	98.785
2465	98.3475	98.4654	98.6723			1466	98.3941	98.5409	98.7852
2464	98.3516	98.4681	98.6749			1465	98.3939	98.5405	98.7853
2463	98.3521	98.4723	98.6757			1464	98.393	98.5397	98.7849
2462	98.3504	98.4685	98.6741			1463	98.3927	98.5389	98.7845
2461	98.3461	98.4615	98.6723			1462	98.3926	98.5387	98.7846
2460	98.3464	98.4624	98.6725			1461	98.3923	98.538	98.7843
2459	98.3489	98.463	98.6748			1460	98.3919	98.5375	98.7842
2458	98.3456	98.4641	98.6732			1459	98.3912	98.5366	98.7837
2457	98.3497	98.4629	98.6738			1458	98.3915	98.5366	98.7839
2456	98.3565	98.4681	98.6783			1457	98.3918	98.5364	98.7838
2455	98.3566	98.4682	98.6811			1456	98.3916	98.5365	98.7836
2454	98.3523	98.463	98.6778			1455	98.3916	98.5363	98.7836
2453	98.353	98.4622	98.6751			1454	98.3912	98.5358	98.7832
2452	98.3484	98.4571	98.6718			1453	98.391	98.5353	98.7832
2451	98.3534	98.4611	98.6757			1452	98.3914	98.5357	98.7834
2450	98.3521	98.464	98.6783			1451	98.3906	98.5349	98.7829
2449	98.3507	98.4632	98.6754			1450	98.3905	98.5348	98.7828
2448	98.3443	98.4584	98.6696			1449	98.3903	98.5342	98.7826
2447	98.3436	98.4554	98.6676			1448	98.3901	98.534	98.7823
2446	98.3451	98.4562	98.6696			1447	98.3901	98.5337	98.7823
2445	98.3406	98.4548	98.6669			1446	98.3898	98.5329	98.7819
2444	98.3445	98.4647	98.6734			1445	98.389	98.5321	98.7813
2443	98.3421	98.4603	98.6719			1444	98.3889	98.5319	98.7812
2442	98.3427	98.4575	98.6717			1443	98.3893	98.5318	98.7813
2441	98.3419	98.4572	98.6702			1442	98.3891	98.5316	98.7815
2440	98.3447	98.4619	98.6699			1441	98.3893	98.5318	98.7816
2439	98.3435	98.4566	98.6663			1440	98.3892	98.5315	98.7816
2438	98.3383	98.4533	98.6642			1439	98.3889	98.531	98.7811
2437	98.3342	98.4489	98.6603			1438	98.3887	98.53	98.7808
2436	98.3357	98.4536	98.6614			1437	98.3881	98.5293	98.7804
2435	98.3347	98.4531	98.6632			1436	98.3876	98.529	98.7802
2434	98.338	98.4552	98.6642			1435	98.3869	98.5282	98.78
2433	98.3361	98.4547	98.6626			1434	98.386	98.5274	98.7796
2432	98.335	98.4526	98.6623			1433	98.3859	98.5273	98.7796
2431	98.3343	98.451	98.6604			1432	98.3855	98.5266	98.7793
2430	98.3289	98.4466	98.6549			1431	98.3849	98.5257	98.779
2429	98.3311	98.4466	98.6549			1430	98.3847	98.5254	98.779
2428	98.3329	98.4473	98.6573			1429	98.3842	98.5251	98.7788
2427	98.3329	98.449	98.6608			1428	98.3836	98.5243	98.7783
2426	98.3334	98.4523	98.6633			1427	98.3829	98.5235	98.778
2425	98.3335	98.4549	98.6631			1426	98.382	98.5225	98.7775
2424	98.3376	98.4558	98.6635			1425	98.3817	98.5222	98.7776
2423	98.3357	98.4494	98.6591			1424	98.382	98.522	98.7775
2422	98.3381	98.4522	98.6603			1423	98.3812	98.5212	98.777
2421	98.3397	98.4552	98.66			1422	98.3806	98.5204	98.7765
2420	98.3391	98.4533	98.659			1421	98.3799	98.5195	98.7759
2419	98.339	98.4559	98.6619			1420	98.3789	98.5183	98.7751
2418	98.3374	98.456	98.6612			1419	98.3785	98.5182	98.7748
2417	98.34	98.4579	98.6615			1418	98.3783	98.5177	98.7747
2416	98.3427	98.4622	98.6654			1417	98.3791	98.5185	98.7752
2415	98.3395	98.457	98.6641			1416	98.3788	98.5177	98.7747
2414	98.3389	98.4583	98.6604			1415	98.378	98.5164	98.7742
2413	98.3333	98.4529	98.6594			1414	98.378	98.5161	98.7738
2412	98.3381	98.4546	98.6608			1413	98.3771	98.515	98.7731
2411	98.3369	98.4557	98.6609			1412	98.3763	98.514	98.7723
2410	98.333	98.4555	98.6609			1411	98.3761	98.5136	98.7722
2409	98.3324	98.4585	98.6638			1410	98.3758	98.513	98.7718
2408	98.3335	98.4606	98.6661			1409	98.3759	98.5129	98.7716
2407	98.3312	98.4603	98.6642			1408	98.3756	98.5117	98.7712
2406	98.3321	98.4597	98.6625			1407	98.3759	98.5119	98.7711
2405	98.3316	98.4595	98.6639			1406	98.3756	98.5111	98.7708
2404	98.3297	98.4573	98.6632			1405	98.3755	98.5109	98.7704
2403	98.3294	98.4553	98.6622			1404	98.3751	98.5105	98.7701
2402	98.3275	98.4566	98.6616			1403	98.3747	98.5101	98.7699
2401	98.3237	98.4536	98.66			1402	98.3748	98.5098	98.7696
2400	98.3269	98.4535	98.6631			1401	98.3748	98.5095	98.7693
2399	98.3266	98.4563	98.6641			1400	98.3746	98.5094	98.7694
2398	98.3277	98.4572	98.6645			1399	98.3741	98.5091	98.769
2397	98.3325	98.462	98.6699			1398	98.3735	98.5081	98.7683
2396	98.3378	98.4673	98.6738			1397	98.373	98.5074	98.7679
2395	98.3381	98.4669	98.6726			1396	98.3719	98.5066	98.7671
2394	98.34	98.4681	98.6721			1395	98.3719	98.5067	98.7673
2393	98.3386	98.4676	98.6737			1394	98.3721	98.507	98.7673
2392	98.3404	98.471	98.674			1393	98.3716	98.5065	98.7669
2391	98.3373	98.4702	98.6712			1392	98.3717	98.5059	98.7665
2390	98.3416	98.4724	98.6717			1391	98.3714	98.5054	98.7663
2389	98.345	98.4751	98.6745			1390	98.3715	98.5054	98.7661
2388	98.3469	98.4755	98.6751			1389	98.3708	98.505	98.7659
2387	98.3433	98.4728	98.6729			1388	98.3705	98.5045	98.7656
2386	98.3469	98.4754	98.676			1387	98.3702	98.5044	98.7654
2385	98.349	98.4807	98.6786			1386	98.3694	98.5037	98.7648
2384	98.3504	98.4825	98.6781			1385	98.3696	98.5039	98.765
2383	98.3502	98.483	98.6795			1384	98.3695	98.5034	98.7648
2382	98.3498	98.4845	98.6813			1383	98.3691	98.5026	98.7644
2381	98.3503	98.484	98.6828			1382	98.369	98.5018	98.7641
2380	98.3507	98.4874	98.6847			1381	98.3687	98.5015	98.7639
2379	98.3497	98.4924	98.6842			1380	98.368	98.5007	98.7633
2378	98.3495	98.4869	98.6845			1379	98.3682	98.5006	98.7631
2377	98.3463	98.4831	98.6826			1378	98.3686	98.5002	98.7629
2376	98.3452	98.4824	98.6819			1377	98.3688	98.5003	98.763
2375	98.3372	98.477	98.679			1376	98.3684	98.5002	98.7627
2374	98.3384	98.4772	98.6787			1375	98.3685	98.4999	98.7623
2373	98.3388	98.4781	98.68			1374	98.3685	98.4996	98.762
2372	98.3389	98.4781	98.6796			1373	98.3687	98.4994	98.7617
2371	98.3414	98.4789	98.6806			1372	98.3692	98.4988	98.7614
2370	98.3426	98.4789	98.6828			1371	98.3692	98.4989	98.7614
2369	98.3389	98.4767	98.6824			1370	98.3691	98.4986	98.7611
2368	98.3378	98.4749	98.6814			1369	98.3692	98.4981	98.7609
2367	98.337	98.4722	98.6814			1368	98.3694	98.4979	98.7607
2366	98.3387	98.4739	98.6832			1367	98.3691	98.4975	98.7604
2365	98.3361	98.4719	98.6811			1366	98.3688	98.4967	98.7601
2364	98.337	98.4708	98.681			1365	98.3689	98.4962	98.7602
2363	98.3351	98.4677	98.68			1364	98.3684	98.4951	98.7597
2362	98.3317	98.4641	98.6766			1363	98.3684	98.4948	98.7596
2361	98.3304	98.4627	98.6749			1362	98.368	98.4944	98.7592
2360	98.3319	98.4648	98.6756			1361	98.3675	98.4939	98.7588
2359	98.3336	98.4658	98.6761			1360	98.3671	98.4932	98.7586
2358	98.329	98.4604	98.6742			1359	98.367	98.4929	98.7587
2357	98.3283	98.4617	98.6747			1358	98.3664	98.4918	98.7584
2356	98.3304	98.4642	98.6773			1357	98.3656	98.491	98.7581
2355	98.3295	98.463	98.6765			1356	98.3646	98.4898	98.7575
2354	98.3323	98.4642	98.6767			1355	98.3642	98.4891	98.7574
2353	98.333	98.4651	98.6795			1354	98.3636	98.4881	98.7573
2352	98.3303	98.4639	98.6786			1353	98.3624	98.4868	98.7567
2351	98.3297	98.4616	98.6784			1352	98.3612	98.4854	98.7561
2350	98.3268	98.4626	98.6779			1351	98.3598	98.4841	98.7558
2349	98.3256	98.463	98.6779			1350	98.3589	98.4831	98.7552
2348	98.3262	98.463	98.6791			1349	98.3579	98.4819	98.7547
2347	98.3285	98.4643	98.6796			1348	98.3566	98.4808	98.7542
2346	98.3281	98.4666	98.6783			1347	98.3558	98.4796	98.7535
2345	98.3269	98.4666	98.6784			1346	98.3546	98.4781	98.7526
2344	98.3268	98.466	98.678			1345	98.3543	98.4775	98.7522
2343	98.3262	98.4661	98.6781			1344	98.3531	98.476	98.7512
2342	98.3269	98.4669	98.6797			1343	98.3523	98.4751	98.7505
2341	98.3306	98.4705	98.6824			1342	98.3515	98.4741	98.7499
2340	98.33	98.471	98.683			1341	98.3506	98.473	98.7493
2339	98.3292	98.469	98.6823			1340	98.3499	98.472	98.7487
2338	98.3277	98.4659	98.6817			1339	98.349	98.471	98.7481
2337	98.3271	98.4653	98.681			1338	98.3484	98.4699	98.7473
2336	98.3249	98.4656	98.6806			1337	98.3478	98.4692	98.7468
2335	98.3261	98.4661	98.6805			1336	98.347	98.4682	98.7461
2334	98.3261	98.4659	98.68			1335	98.3465	98.4671	98.7456
2333	98.3272	98.4672	98.6815			1334	98.3459	98.4663	98.745
2332	98.3277	98.4657	98.682			1333	98.3448	98.465	98.7442
2331	98.3308	98.4693	98.684			1332	98.3442	98.4641	98.7437
2330	98.332	98.4713	98.6845			1331	98.3432	98.4628	98.7429
2329	98.3303	98.4687	98.6836			1330	98.3426	98.4621	98.7421
2328	98.3295	98.468	98.6848			1329	98.3422	98.4612	98.7417
2327	98.3305	98.4697	98.6858			1328	98.3414	98.4603	98.741
2326	98.3269	98.4682	98.6845			1327	98.3404	98.4592	98.7402
2325	98.3279	98.4685	98.6855			1326	98.3397	98.4584	98.7395
2324	98.3285	98.4674	98.6848			1325	98.3393	98.4581	98.7392
2323	98.3319	98.4701	98.6875			1324	98.3383	98.4568	98.7384
2322	98.329	98.4664	98.686			1323	98.3381	98.4564	98.7382
2321	98.3287	98.467	98.6861			1322	98.3373	98.4558	98.7378
2320	98.3273	98.4659	98.6856			1321	98.3367	98.4548	98.7371
2319	98.3286	98.4672	98.6876			1320	98.3359	98.4538	98.7367
2318	98.3307	98.4714	98.6903			1319	98.3354	98.4533	98.7361
2317	98.3305	98.4724	98.6911			1318	98.3346	98.4524	98.7354
2316	98.332	98.4734	98.6933			1317	98.3339	98.4513	98.7345
2315	98.3331	98.4727	98.6922			1316	98.3328	98.45	98.7337
2314	98.332	98.4725	98.6911			1315	98.3325	98.4494	98.7332
2313	98.3326	98.4724	98.6921			1314	98.3323	98.4492	98.7327
2312	98.3313	98.4721	98.6929			1313	98.3314	98.4479	98.7318
2311	98.3307	98.4751	98.6933			1312	98.3305	98.4469	98.731
2310	98.3282	98.4714	98.6905			1311	98.33	98.4461	98.7306
2309	98.3282	98.4725	98.6913			1310	98.3297	98.446	98.7301
2308	98.3318	98.4741	98.6943			1309	98.3286	98.4446	98.7292
2307	98.3352	98.4767	98.6953			1308	98.3283	98.4442	98.7288
2306	98.335	98.4777	98.6953			1307	98.3278	98.4432	98.728
2305	98.3347	98.4753	98.6945			1306	98.3272	98.442	98.7272
2304	98.3358	98.4751	98.6961			1305	98.3269	98.4412	98.7271
2303	98.3366	98.4755	98.6964			1304	98.3257	98.4397	98.7262
2302	98.3374	98.4781	98.6966			1303	98.325	98.4388	98.7257
2301	98.3381	98.4805	98.6981			1302	98.3241	98.4377	98.7249
2300	98.3367	98.4789	98.6948			1301	98.3236	98.437	98.7244
2299	98.3389	98.4807	98.6972			1300	98.3228	98.4362	98.7238
2298	98.339	98.4799	98.6953			1299	98.3223	98.4356	98.7231
2297	98.3379	98.4779	98.6947			1298	98.3213	98.434	98.7223
2296	98.3362	98.4763	98.6944			1297	98.3204	98.4327	98.7215
2295	98.3389	98.4804	98.6954			1296	98.3195	98.4316	98.7208
2294	98.3417	98.4826	98.6972			1295	98.3187	98.4304	98.72
2293	98.342	98.481	98.6973			1294	98.3175	98.4293	98.7193
2292	98.3396	98.4803	98.6975			1293	98.3163	98.428	98.7183
2291	98.3407	98.4801	98.6965			1292	98.3154	98.4267	98.7176
2290	98.3369	98.4744	98.6929			1291	98.3146	98.4254	98.7167
2289	98.338	98.4774	98.6945			1290	98.3129	98.4239	98.7154
2288	98.3342	98.4729	98.6912			1289	98.3118	98.4224	98.7146
2287	98.3306	98.4724	98.6898			1288	98.3111	98.4217	98.714
2286	98.3289	98.4731	98.69			1287	98.3101	98.4204	98.7132
2285	98.3321	98.4759	98.6925			1286	98.3093	98.4197	98.7127
2284	98.3328	98.4772	98.6942			1285	98.308	98.4185	98.7118
2283	98.3311	98.4755	98.6939			1284	98.3066	98.4172	98.7104
2282	98.3319	98.4755	98.6961			1283	98.3059	98.4161	98.7095
2281	98.3274	98.4741	98.6965			1282	98.3047	98.415	98.7086
2280	98.3309	98.4784	98.6984			1281	98.3033	98.4133	98.7075
2279	98.3326	98.4802	98.7044			1280	98.3021	98.4116	98.7065
2278	98.3338	98.4816	98.7032			1279	98.3006	98.4095	98.7051
2277	98.3333	98.4819	98.7052			1278	98.2998	98.4081	98.7043
2276	98.3317	98.4812	98.705			1277	98.2985	98.4069	98.7032
2275	98.3335	98.4842	98.7046			1276	98.2975	98.4056	98.7022
2274	98.3327	98.4838	98.7055			1275	98.2969	98.4047	98.7017
2273	98.3319	98.483	98.7053			1274	98.2957	98.4035	98.7007
2272	98.3283	98.4834	98.7049			1273	98.2943	98.4019	98.6996
2271	98.3339	98.4881	98.7083			1272	98.293	98.4003	98.6985
2270	98.3381	98.4932	98.7124			1271	98.292	98.3994	98.6977
2269	98.3448	98.4997	98.7167			1270	98.2908	98.3982	98.6966
2268	98.3488	98.5036	98.721			1269	98.29	98.3971	98.6959
2267	98.3531	98.5111	98.7259			1268	98.2889	98.3954	98.6949
2266	98.3555	98.5113	98.7274			1267	98.2879	98.3943	98.6938
2265	98.3567	98.5121	98.7288			1266	98.2865	98.3924	98.6925
2264	98.3548	98.5113	98.7276			1265	98.2854	98.3908	98.6915
2263	98.3552	98.5131	98.7292			1264	98.2849	98.3898	98.6911
2262	98.3586	98.5192	98.7315			1263	98.2837	98.3886	98.6902
2261	98.3603	98.523	98.7322			1262	98.2827	98.3873	98.6896
2260	98.3615	98.5201	98.7301			1261	98.2818	98.386	98.6886
2259	98.3566	98.514	98.7284			1260	98.2806	98.385	98.6876
2258	98.3545	98.5143	98.7264			1259	98.2794	98.3836	98.6863
2257	98.3509	98.5131	98.726			1258	98.2788	98.3829	98.6858
2256	98.3491	98.5132	98.7259			1257	98.2774	98.3812	98.6847
2255	98.3539	98.5156	98.7275			1256	98.2765	98.3801	98.684
2254	98.353	98.5133	98.7281			1255	98.2752	98.3786	98.683
2253	98.3524	98.5117	98.7281			1254	98.2734	98.3768	98.6817
2252	98.3545	98.514	98.7297			1253	98.2722	98.375	98.6809
2251	98.3581	98.5166	98.7336			1252	98.2716	98.3737	98.6798
2250	98.3554	98.5162	98.7321			1251	98.2708	98.3724	98.679
2249	98.3499	98.5123	98.7296			1250	98.2695	98.3708	98.6778
2248	98.3482	98.511	98.7301			1249	98.2688	98.3699	98.6771
2247	98.3451	98.5061	98.7281			1248	98.2674	98.3683	98.6759
2246	98.3473	98.5062	98.7293			1247	98.2664	98.3673	98.6751
2245	98.3459	98.5056	98.7286			1246	98.2651	98.3656	98.6741
2244	98.3423	98.5033	98.7271			1245	98.2642	98.3645	98.6733
2243	98.3396	98.4997	98.7258			1244	98.2633	98.3635	98.6725
2242	98.3365	98.4956	98.7242			1243	98.2624	98.3622	98.6714
2241	98.3307	98.4881	98.7202			1242	98.261	98.3604	98.6702
2240	98.3248	98.4838	98.7177			1241	98.2597	98.359	98.6688
2239	98.3281	98.4877	98.722			1240	98.2587	98.3577	98.6679
2238	98.327	98.4875	98.7204			1239	98.2576	98.3561	98.6668
2237	98.3284	98.4861	98.7205			1238	98.2565	98.3545	98.6657
2236	98.329	98.4866	98.7223			1237	98.2552	98.3528	98.6645
2235	98.3306	98.487	98.7235			1236	98.2539	98.3515	98.6633
2234	98.3299	98.4872	98.7248			1235	98.2525	98.3501	98.662
2233	98.328	98.4862	98.7234			1234	98.2515	98.3486	98.6608
2232	98.3276	98.4865	98.7218			1233	98.2503	98.3473	98.6595
2231	98.3235	98.483	98.7218			1232	98.2494	98.346	98.6581
2230	98.3246	98.4839	98.7209			1231	98.2478	98.3441	98.657
2229	98.3239	98.4814	98.7196			1230	98.2462	98.3422	98.6556
2228	98.3244	98.4809	98.7201			1229	98.2449	98.3405	98.6542
2227	98.3199	98.4787	98.7174			1228	98.2434	98.3383	98.6528
2226	98.3158	98.478	98.7157			1227	98.2421	98.3365	98.6516
2225	98.3128	98.4768	98.7135			1226	98.2409	98.3349	98.6505
2224	98.3132	98.4768	98.7127			1225	98.2397	98.3333	98.6491
2223	98.3177	98.48	98.7136			1224	98.2376	98.3313	98.6475
2222	98.3184	98.4812	98.7137			1223	98.2361	98.3295	98.6461
2221	98.3197	98.4832	98.715			1222	98.2344	98.3278	98.6447
2220	98.3238	98.4861	98.7171			1221	98.2332	98.3261	98.6433
2219	98.326	98.4873	98.7177			1220	98.2318	98.3242	98.642
2218	98.3239	98.4848	98.7135			1219	98.2305	98.3226	98.6407
2217	98.325	98.4857	98.7154			1218	98.2291	98.3207	98.6394
2216	98.3228	98.4854	98.7138			1217	98.2279	98.3193	98.6383
2215	98.3229	98.4843	98.7134			1216	98.2265	98.3176	98.6368
2214	98.3229	98.4833	98.713			1215	98.225	98.3159	98.6356
2213	98.3191	98.4819	98.7092			1214	98.2236	98.314	98.6345
2212	98.3219	98.4848	98.71			1213	98.2221	98.3123	98.6331
2211	98.3199	98.482	98.7108			1212	98.2207	98.3104	98.6319
2210	98.3215	98.4844	98.712			1211	98.2188	98.3088	98.6308
2209	98.3214	98.4853	98.712			1210	98.2171	98.3069	98.6294
2208	98.3193	98.4848	98.7119			1209	98.2157	98.3055	98.6279
2207	98.3209	98.4871	98.7116			1208	98.2146	98.3043	98.627
2206	98.3235	98.489	98.7131			1207	98.2137	98.3032	98.6259
2205	98.3259	98.4892	98.7138			1206	98.2125	98.3018	98.6245
2204	98.3252	98.4869	98.7139			1205	98.2112	98.3001	98.623
2203	98.3248	98.4879	98.7135			1204	98.2102	98.2987	98.622
2202	98.3217	98.4834	98.7114			1203	98.2092	98.2972	98.6206
2201	98.3203	98.4813	98.7116			1202	98.2079	98.2952	98.6191
2200	98.3227	98.4844	98.7115			1201	98.2064	98.2937	98.6175
2199	98.3197	98.4835	98.71			1200	98.2046	98.2919	98.6162
2198	98.3221	98.485	98.7104			1199	98.2033	98.2902	98.6149
2197	98.3198	98.4847	98.7105			1198	98.2016	98.2881	98.6135
2196	98.3215	98.487	98.7123			1197	98.2001	98.2866	98.6122
2195	98.3221	98.487	98.713			1196	98.199	98.285	98.6108
2194	98.3184	98.4855	98.7101			1195	98.1974	98.283	98.6093
2193	98.3182	98.4866	98.7104			1194	98.1955	98.2807	98.6075
2192	98.3201	98.4878	98.7124			1193	98.1938	98.2789	98.6056
2191	98.3213	98.4894	98.7145			1192	98.1919	98.2767	98.6039
2190	98.3195	98.4904	98.7133			1191	98.1904	98.2747	98.6024
2189	98.3196	98.4899	98.7113			1190	98.1888	98.2725	98.6007
2188	98.3173	98.4866	98.7092			1189	98.1874	98.2711	98.5993
2187	98.3193	98.4884	98.7097			1188	98.1853	98.2687	98.5976
2186	98.3175	98.4856	98.7076			1187	98.1835	98.2662	98.596
2185	98.3174	98.4831	98.7073			1186	98.1811	98.2639	98.5941
2184	98.3177	98.4846	98.7071			1185	98.1789	98.2611	98.5921
2183	98.3164	98.4842	98.7054			1184	98.1764	98.2583	98.5902
2182	98.3178	98.4853	98.7061			1183	98.1741	98.2559	98.5885
2181	98.3187	98.4877	98.7083			1182	98.1724	98.254	98.5872
2180	98.3189	98.4884	98.7074			1181	98.1705	98.2515	98.5856
2179	98.3192	98.4882	98.7056			1180	98.1688	98.2493	98.5838
2178	98.3201	98.4889	98.7061			1179	98.1672	98.2472	98.582
2177	98.3175	98.4875	98.7056			1178	98.1654	98.2449	98.5806
2176	98.318	98.486	98.7053			1177	98.1637	98.243	98.579
2175	98.3181	98.4844	98.7038			1176	98.162	98.2406	98.5773
2174	98.3208	98.4854	98.7058			1175	98.1592	98.2378	98.5753
2173	98.3236	98.4854	98.7076			1174	98.1572	98.2357	98.5739
2172	98.3234	98.4847	98.7061			1173	98.1555	98.2337	98.5722
2171	98.3216	98.4839	98.7053			1172	98.1533	98.2313	98.5707
2170	98.3187	98.4806	98.7035			1171	98.1516	98.2294	98.5691
2169	98.3205	98.4805	98.7032			1170	98.1492	98.2271	98.5671
2168	98.3189	98.4798	98.7031			1169	98.1475	98.225	98.5656
2167	98.319	98.4794	98.7032			1168	98.1456	98.2228	98.5637
2166	98.3191	98.4782	98.7026			1167	98.1442	98.2209	98.562
2165	98.3185	98.4786	98.7028			1166	98.1419	98.2186	98.5602
2164	98.3168	98.4793	98.7028			1165	98.1396	98.216	98.5583
2163	98.3187	98.4796	98.7027			1164	98.1377	98.2139	98.5565
2162	98.3239	98.4831	98.7068			1163	98.1361	98.2118	98.5547
2161	98.3237	98.4829	98.7076			1162	98.1343	98.2097	98.5529
2160	98.324	98.4827	98.7075			1161	98.1321	98.2071	98.5508
2159	98.3263	98.4861	98.7085			1160	98.1296	98.2046	98.5487
2158	98.325	98.4843	98.7086			1159	98.1269	98.2017	98.5466
2157	98.3284	98.4868	98.7095			1158	98.1245	98.1989	98.5446
2156	98.3291	98.4861	98.7094			1157	98.1225	98.1967	98.5426
2155	98.3292	98.4869	98.7097			1156	98.1204	98.1942	98.5408
2154	98.3302	98.488	98.7095			1155	98.1178	98.1917	98.5386
2153	98.3286	98.4893	98.7089			1154	98.1163	98.1895	98.5368
2152	98.3302	98.4905	98.7092			1153	98.1138	98.1869	98.5345
2151	98.3316	98.4919	98.7098			1152	98.112	98.1847	98.5327
2150	98.333	98.4922	98.7101			1151	98.1103	98.1825	98.5307
2149	98.3362	98.4939	98.7115			1150	98.1082	98.18	98.5286
2148	98.3372	98.4951	98.7132			1149	98.106	98.1775	98.5268
2147	98.3381	98.4957	98.7131			1148	98.1031	98.1744	98.5242
2146	98.339	98.4961	98.7146			1147	98.1005	98.1714	98.522
2145	98.3377	98.4964	98.7158			1146	98.0981	98.1686	98.5203
2144	98.342	98.5004	98.7193			1145	98.0953	98.1658	98.5179
2143	98.3448	98.5033	98.7196			1144	98.0933	98.1629	98.5157
2142	98.3434	98.5025	98.7184			1143	98.0909	98.1601	98.5136
2141	98.3408	98.5018	98.7154			1142	98.0884	98.1575	98.5114
2140	98.3397	98.5008	98.7141			1141	98.0856	98.1543	98.5091
2139	98.34	98.5022	98.7136			1140	98.0828	98.1512	98.5067
2138	98.3381	98.4997	98.7121			1139	98.0804	98.1484	98.5044
2137	98.3375	98.5003	98.7119			1138	98.0782	98.1456	98.5022
2136	98.3337	98.4997	98.7112			1137	98.0759	98.1429	98.5001
2135	98.3334	98.4999	98.7114			1136	98.0731	98.1397	98.4976
2134	98.3342	98.5013	98.7122			1135	98.0702	98.1366	98.4947
2133	98.332	98.501	98.7111			1134	98.0675	98.1334	98.4926
2132	98.3301	98.4982	98.7085			1133	98.0645	98.1305	98.49
2131	98.3287	98.4984	98.7095			1132	98.0617	98.1272	98.4877
2130	98.3277	98.4988	98.709			1131	98.0586	98.124	98.4851
2129	98.3288	98.4995	98.71			1130	98.0555	98.1204	98.4826
2128	98.3286	98.4999	98.7103			1129	98.0526	98.117	98.4802
2127	98.33	98.5008	98.7102			1128	98.0501	98.1141	98.4779
2126	98.3302	98.5006	98.7103			1127	98.0478	98.1113	98.4755
2125	98.3308	98.5027	98.7109			1126	98.0452	98.1088	98.4733
2124	98.3322	98.5037	98.7099			1125	98.0425	98.1056	98.4707
2123	98.3284	98.5002	98.7072			1124	98.0407	98.1031	98.4685
2122	98.3282	98.4999	98.7074			1123	98.038	98.1003	98.4662
2121	98.3283	98.5004	98.7099			1122	98.035	98.0973	98.4638
2120	98.3302	98.5011	98.7117			1121	98.0321	98.0943	98.4614
2119	98.332	98.502	98.7126			1120	98.0296	98.091	98.4588
2118	98.3322	98.5038	98.7141			1119	98.0265	98.0879	98.4563
2117	98.3325	98.5044	98.7155			1118	98.0237	98.0849	98.454
2116	98.3331	98.5049	98.7165			1117	98.0207	98.0818	98.4516
2115	98.3347	98.5057	98.7173			1116	98.0177	98.0785	98.449
2114	98.3347	98.5044	98.7165			1115	98.0149	98.0754	98.4466
2113	98.3344	98.5043	98.7165			1114	98.0121	98.0724	98.4444
2112	98.3394	98.5077	98.7194			1113	98.0096	98.0695	98.4418
2111	98.3423	98.5114	98.7221			1112	98.0064	98.0656	98.4389
2110	98.3406	98.5104	98.7198			1111	98.0039	98.0624	98.4364
2109	98.3411	98.511	98.7212			1110	98.0013	98.0593	98.4338
2108	98.3408	98.5106	98.7215			1109	97.9982	98.0565	98.4313
2107	98.3413	98.511	98.7216			1108	97.9953	98.0534	98.4287
2106	98.3405	98.512	98.7222			1107	97.9923	98.0502	98.4259
2105	98.3411	98.5125	98.7235			1106	97.9895	98.0469	98.4232
2104	98.3422	98.5131	98.7238			1105	97.9866	98.0431	98.4203
2103	98.3412	98.5108	98.7241			1104	97.9834	98.0398	98.4173
2102	98.3417	98.5117	98.7249			1103	97.9804	98.0363	98.4145
2101	98.3398	98.5101	98.7252			1102	97.9773	98.033	98.4116
2100	98.3411	98.5105	98.7244			1101	97.9749	98.0297	98.409
2099	98.3385	98.5093	98.7239			1100	97.9715	98.0261	98.4062
2098	98.3367	98.5103	98.7237			1099	97.9682	98.0229	98.4032
2097	98.3361	98.5075	98.7229			1098	97.9652	98.019	98.4002
2096	98.3373	98.507	98.7228			1097	97.9621	98.0153	98.3971
2095	98.339	98.5085	98.7245			1096	97.9591	98.0118	98.3941
2094	98.3401	98.5093	98.7256			1095	97.956	98.0083	98.3913
2093	98.3397	98.5107	98.7256			1094	97.9524	98.0045	98.388
2092	98.3404	98.5118	98.727			1093	97.9489	98.0006	98.3849
2091	98.3358	98.508	98.7253			1092	97.9457	97.9973	98.3821
2090	98.3364	98.5085	98.7253			1091	97.9428	97.9941	98.3792
2089	98.3383	98.5092	98.7267			1090	97.9399	97.9908	98.3763
2088	98.3384	98.5103	98.7274			1089	97.9365	97.987	98.3732
2087	98.3383	98.5113	98.7278			1088	97.9331	97.9827	98.37
2086	98.337	98.5113	98.7279			1087	97.93	97.9785	98.3669
2085	98.3364	98.5096	98.7273			1086	97.9263	97.9742	98.3637
2084	98.3377	98.5115	98.7279			1085	97.9231	97.9705	98.3609
2083	98.335	98.5092	98.727			1084	97.9194	97.9667	98.3577
2082	98.3346	98.5102	98.7272			1083	97.9161	97.9626	98.3544
2081	98.3341	98.5091	98.7269			1082	97.9121	97.9584	98.3512
2080	98.3364	98.5097	98.7278			1081	97.9088	97.9547	98.3483
2079	98.3351	98.509	98.7284			1080	97.9054	97.951	98.3451
2078	98.3358	98.5094	98.7285			1079	97.902	97.947	98.3417
2077	98.3388	98.5103	98.7304			1078	97.8987	97.9429	98.3388
2076	98.3398	98.511	98.7308			1077	97.8954	97.9395	98.336
2075	98.3391	98.511	98.7314			1076	97.8922	97.9359	98.333
2074	98.3372	98.5101	98.7302			1075	97.8885	97.9319	98.3298
2073	98.3374	98.51	98.7304			1074	97.8852	97.928	98.3264
2072	98.3398	98.5127	98.7321			1073	97.8818	97.9239	98.3235
2071	98.3419	98.5129	98.7319			1072	97.8786	97.92	98.3201
2070	98.3427	98.5148	98.7328			1071	97.8751	97.9158	98.3168
2069	98.3411	98.5128	98.7324			1070	97.8717	97.9119	98.3137
2068	98.3426	98.5159	98.7345			1069	97.8676	97.9074	98.3101
2067	98.3426	98.5151	98.7343			1068	97.8642	97.9033	98.3069
2066	98.3419	98.5143	98.7329			1067	97.8607	97.8994	98.3034
2065	98.341	98.5139	98.7332			1066	97.8567	97.8955	98.3
2064	98.3404	98.5139	98.7331			1065	97.8529	97.8913	98.2965
2063	98.3386	98.5129	98.7322			1064	97.849	97.8873	98.2931
2062	98.3381	98.5127	98.7315			1063	97.845	97.8828	98.2895
2061	98.3395	98.5146	98.7318			1062	97.8409	97.8785	98.2861
2060	98.3397	98.5138	98.7316			1061	97.8371	97.8742	98.2825
2059	98.3387	98.5131	98.7303			1060	97.8331	97.8697	98.2791
2058	98.3381	98.5138	98.7294			1059	97.8292	97.865	98.2756
2057	98.3379	98.5141	98.7298			1058	97.8256	97.8608	98.272
2056	98.3381	98.5146	98.7303			1057	97.8212	97.8562	98.2683
2055	98.3382	98.5156	98.7314			1056	97.8171	97.8515	98.2645
2054	98.3392	98.518	98.7324			1055	97.8131	97.8472	98.2609
2053	98.3409	98.5189	98.7333			1054	97.8089	97.8425	98.2571
2052	98.3414	98.5192	98.7335			1053	97.8046	97.8377	98.2533
2051	98.3417	98.5194	98.7343			1052	97.8005	97.8331	98.249
2050	98.341	98.5199	98.7346			1051	97.7958	97.8281	98.2451
2049	98.3414	98.5198	98.7349			1050	97.7915	97.8235	98.2412
2048	98.3419	98.5199	98.7355			1049	97.7869	97.8186	98.2373
2047	98.3407	98.5191	98.7354			1048	97.7825	97.8138	98.2332
2046	98.3416	98.5206	98.7355			1047	97.7775	97.8086	98.2291
2045	98.3436	98.5211	98.737			1046	97.7733	97.8041	98.2253
2044	98.3451	98.5214	98.737			1045	97.7695	97.7995	98.2215
2043	98.3466	98.5223	98.7375			1044	97.7658	97.7952	98.2179
2042	98.347	98.524	98.7385			1043	97.7616	97.7905	98.214
2041	98.3498	98.5253	98.7395			1042	97.7576	97.786	98.2102
2040	98.3506	98.5266	98.7406			1041	97.7534	97.7815	98.2062
2039	98.353	98.5299	98.7422			1040	97.7489	97.7766	98.2022
2038	98.3542	98.5325	98.7437			1039	97.7447	97.772	98.1981
2037	98.3558	98.5326	98.7456			1038	97.7401	97.7672	98.1942
2036	98.3554	98.5317	98.7452			1037	97.7355	97.7623	98.1902
2035	98.3539	98.5297	98.7441			1036	97.7313	97.7574	98.1862
2034	98.3519	98.5276	98.7425			1035	97.7271	97.7527	98.1822
2033	98.353	98.5278	98.743			1034	97.722	97.7471	98.1776
2032	98.353	98.5276	98.7437			1033	97.718	97.7424	98.1737
2031	98.352	98.5263	98.7426			1032	97.7142	97.7382	98.1702
2030	98.3504	98.5253	98.7419			1031	97.7097	97.7335	98.1665
2029	98.3508	98.5261	98.7418			1030	97.7056	97.729	98.1625
2028	98.3509	98.5253	98.742			1029	97.7005	97.7233	98.158
2027	98.3506	98.526	98.742			1028	97.6958	97.7183	98.1537
2026	98.3534	98.5272	98.7426			1027	97.6912	97.713	98.1496
2025	98.3527	98.526	98.743			1026	97.687	97.7085	98.1455
2024	98.351	98.526	98.7433			1025	97.6825	97.703	98.1412
2023	98.3503	98.5258	98.7438			1024	97.6773	97.6975	98.1368
2022	98.3507	98.5263	98.7447			1023	97.6718	97.6918	98.1321
2021	98.3514	98.5255	98.7449			1022	97.6672	97.6867	98.1279
2020	98.3505	98.525	98.7455			1021	97.6625	97.6813	98.1235
2019	98.35	98.5234	98.7451			1020	97.658	97.6763	98.1194
2018	98.3495	98.5231	98.7454			1019	97.6532	97.6708	98.115
2017	98.3497	98.5232	98.7459			1018	97.648	97.6652	98.1104
2016	98.349	98.5228	98.7451			1017	97.6428	97.6596	98.1057
2015	98.3492	98.5228	98.7458			1016	97.6381	97.6546	98.1014
2014	98.3491	98.5241	98.7467			1015	97.6326	97.6488	98.0963
2013	98.3522	98.5274	98.7491			1014	97.6277	97.6433	98.0915
2012	98.3518	98.5277	98.7491			1013	97.6229	97.6382	98.0871
2011	98.3526	98.5283	98.7499			1012	97.6176	97.6325	98.0823
2010	98.3535	98.5303	98.7524			1011	97.6116	97.626	98.0771
2009	98.3534	98.5296	98.7524			1010	97.6064	97.6204	98.0721
2008	98.3539	98.5297	98.7537			1009	97.601	97.6143	98.0674
2007	98.3545	98.5311	98.7544			1008	97.5968	97.6096	98.063
2006	98.3558	98.5318	98.755			1007	97.592	97.6041	98.0582
2005	98.3547	98.5312	98.7554			1006	97.5871	97.5991	98.0537
2004	98.3566	98.5332	98.7568			1005	97.5817	97.5929	98.0487
2003	98.3574	98.534	98.7568			1004	97.5765	97.5874	98.0441
2002	98.3591	98.5363	98.7577			1003	97.5711	97.5816	98.0391
2001	98.3592	98.5359	98.758			1002	97.5664	97.5765	98.0347
2000	98.3591	98.5366	98.7582			1001	97.5606	97.5703	98.0292
1999	98.3591	98.5386	98.7588			1000	97.5556	97.5648	98.0244
1998	98.3598	98.54	98.7596			999	97.5494	97.5582	98.0189
1997	98.361	98.5422	98.7607			998	97.5446	97.5528	98.0139
1996	98.3616	98.5423	98.7614			997	97.5397	97.5473	98.0091
1995	98.361	98.5429	98.7622			996	97.5344	97.5413	98.0042
1994	98.3612	98.5437	98.7631			995	97.5288	97.5347	97.9987
1993	98.3621	98.5437	98.7636			994	97.5235	97.5289	97.9937
1992	98.3613	98.5416	98.7632			993	97.5173	97.5225	97.9885
1991	98.3618	98.5419	98.7635			992	97.5121	97.5166	97.9835
1990	98.3611	98.5417	98.7628			991	97.5065	97.5105	97.9784
1989	98.3613	98.5423	98.7629			990	97.5014	97.5048	97.9732
1988	98.3625	98.5443	98.7637			989	97.4961	97.4988	97.9681
1987	98.3607	98.5426	98.763			988	97.4908	97.4928	97.9628
1986	98.3619	98.5431	98.7639			987	97.4842	97.4859	97.9572
1985	98.3626	98.5437	98.7645			986	97.4784	97.4796	97.9521
1984	98.3628	98.5441	98.7651			985	97.473	97.4733	97.9468
1983	98.3629	98.544	98.7652			984	97.4681	97.4675	97.9419
1982	98.3627	98.5437	98.7655			983	97.4629	97.4614	97.9364
1981	98.3616	98.5434	98.7642			982	97.4573	97.4552	97.9309
1980	98.3619	98.5443	98.7649			981	97.4517	97.4488	97.9254
1979	98.3616	98.5436	98.7652			980	97.4455	97.4422	97.9199
1978	98.3613	98.5424	98.7646			979	97.4392	97.4353	97.9142
1977	98.3599	98.5406	98.7639			978	97.4336	97.4291	97.909
1976	98.3582	98.5381	98.7629			977	97.4276	97.4225	97.9036
1975	98.3586	98.5382	98.7633			976	97.4214	97.4155	97.8978
1974	98.3604	98.5389	98.7639			975	97.4155	97.4096	97.8924
1973	98.3615	98.5402	98.7641			974	97.4095	97.4032	97.887
1972	98.3611	98.5399	98.7634			973	97.4037	97.3969	97.8818
1971	98.3616	98.5406	98.7633			972	97.398	97.3907	97.8763
1970	98.3605	98.5397	98.7631			971	97.3922	97.3841	97.8712
1969	98.3615	98.5418	98.7642			970	97.3864	97.3777	97.8654
1968	98.3611	98.5417	98.7638			969	97.3804	97.371	97.86
1967	98.3617	98.5406	98.7648			968	97.3745	97.3647	97.8547
1966	98.3628	98.5425	98.7653			967	97.3688	97.3584	97.8491
1965	98.363	98.5438	98.7655			966	97.3628	97.3517	97.8435
1964	98.3625	98.5434	98.7657			965	97.3569	97.3451	97.8379
1963	98.3615	98.543	98.7638			964	97.3511	97.3389	97.8324
1962	98.3597	98.5411	98.7626			963	97.3443	97.3322	97.8265
1961	98.3615	98.5419	98.7633			962	97.3379	97.3253	97.8208
1960	98.3622	98.5417	98.7638			961	97.3316	97.3187	97.8153
1959	98.362	98.542	98.7631			960	97.3258	97.3121	97.8098
1958	98.3631	98.5424	98.7634			959	97.3205	97.3061	97.8046
1957	98.3628	98.542	98.7638			958	97.3144	97.2997	97.7988
1956	98.363	98.5428	98.764			957	97.3086	97.2933	97.7932
1955	98.364	98.5435	98.7645			956	97.3026	97.2867	97.7874
1954	98.3633	98.5437	98.7647			955	97.2965	97.2802	97.7817
1953	98.3627	98.543	98.7643			954	97.2905	97.2732	97.7758
1952	98.3621	98.5423	98.764			953	97.2845	97.2666	97.7703
1951	98.362	98.5431	98.7652			952	97.2787	97.26	97.7645
1950	98.3607	98.543	98.7652			951	97.2726	97.2532	97.7588
1949	98.3619	98.5443	98.7654			950	97.2665	97.2461	97.7527
1948	98.3619	98.5435	98.7652			949	97.26	97.239	97.7468
1947	98.3633	98.5443	98.7657			948	97.2533	97.2317	97.7407
1946	98.3624	98.5437	98.7646			947	97.2466	97.2243	97.7341
1945	98.3618	98.5431	98.7647			946	97.2399	97.217	97.7281
1944	98.3603	98.541	98.7644			945	97.2332	97.2097	97.722
1943	98.3608	98.5421	98.7649			944	97.2262	97.2021	97.7154
1942	98.3597	98.5419	98.7655			943	97.219	97.1945	97.7089
1941	98.3612	98.5434	98.7668			942	97.2121	97.1868	97.7024
1940	98.3611	98.5441	98.7673			941	97.2053	97.1795	97.6963
1939	98.3619	98.5452	98.7685			940	97.199	97.1724	97.6902
1938	98.3617	98.5444	98.7686			939	97.1917	97.1647	97.6835
1937	98.3611	98.5448	98.7687			938	97.1842	97.1565	97.6766
1936	98.3611	98.5452	98.7685			937	97.1778	97.1489	97.6706
1935	98.3615	98.5459	98.7692			936	97.1705	97.1408	97.6641
1934	98.3606	98.5454	98.7688			935	97.1635	97.1334	97.6579
1933	98.3607	98.5445	98.7688			934	97.1566	97.126	97.6513
1932	98.3611	98.5456	98.7691			933	97.1494	97.1183	97.6445
1931	98.3607	98.5447	98.77			932	97.143	97.1112	97.6383
1930	98.3601	98.5442	98.7696			931	97.1359	97.1037	97.6319
1929	98.361	98.5445	98.7704			930	97.1289	97.0962	97.6253
1928	98.3606	98.5441	98.7705			929	97.1216	97.0889	97.6187
1927	98.3595	98.543	98.7696			928	97.1146	97.0811	97.6122
1926	98.3575	98.5413	98.7687			927	97.1076	97.0736	97.6058
1925	98.3589	98.5438	98.7708			926	97.1006	97.0662	97.5998
1924	98.3593	98.5438	98.7706			925	97.0939	97.0591	97.5938
1923	98.3607	98.5452	98.7712			924	97.087	97.0517	97.5876
1922	98.36	98.545	98.7704			923	97.0807	97.0447	97.5817
1921	98.3624	98.5453	98.7712			922	97.0731	97.0365	97.5752
1920	98.3623	98.5449	98.7706			921	97.0662	97.0286	97.5688
1919	98.3623	98.5449	98.7709			920	97.0584	97.0207	97.5624
1918	98.3632	98.5455	98.7707			919	97.0511	97.0131	97.5559
1917	98.3644	98.5467	98.7716			918	97.0441	97.0057	97.5494
1916	98.3652	98.547	98.7723			917	97.0371	96.9979	97.5427
1915	98.3659	98.5474	98.7725			916	97.0296	96.99	97.5358
1914	98.367	98.548	98.7733			915	97.0223	96.9821	97.5292
1913	98.3689	98.5496	98.775			914	97.0142	96.9737	97.5217
1912	98.369	98.55	98.775			913	97.0065	96.9652	97.5151
1911	98.3704	98.5506	98.7756			912	96.9994	96.9572	97.5088
1910	98.3722	98.5521	98.7759			911	96.9911	96.949	97.5022
1909	98.3752	98.5538	98.777			910	96.9839	96.9407	97.4957
1908	98.3756	98.5553	98.7773			909	96.9764	96.9319	97.4884
1907	98.3765	98.5563	98.7781			908	96.9693	96.924	97.4815
1906	98.3764	98.5563	98.7781			907	96.9619	96.9162	97.475
1905	98.3779	98.5576	98.7783			906	96.9547	96.9082	97.4681
1904	98.3774	98.5563	98.7774			905	96.9475	96.8994	97.4609
1903	98.3778	98.5573	98.778			904	96.9393	96.8906	97.4535
1902	98.3777	98.5581	98.7784			903	96.9324	96.8827	97.4468
1901	98.3787	98.5575	98.7787			902	96.9249	96.8745	97.4396
1900	98.3775	98.5574	98.7784			901	96.9189	96.8682	97.4337
1899	98.3772	98.5574	98.779			900	96.9114	96.8602	97.4274
1898	98.3772	98.5576	98.7793			899	96.9048	96.8521	97.4202
1897	98.375	98.5559	98.779			898	96.8961	96.8427	97.4125
1896	98.3755	98.556	98.7796			897	96.8895	96.8347	97.4062
1895	98.3745	98.5557	98.7791			896	96.8825	96.8271	97.4002
1894	98.3763	98.5566	98.7805			895	96.8756	96.8203	97.3941
1893	98.3749	98.5554	98.7791			894	96.8691	96.8134	97.3876
1892	98.3752	98.5563	98.779			893	96.8631	96.8071	97.3823
1891	98.3741	98.5562	98.7786			892	96.8551	96.7974	97.3749
1890	98.3721	98.5552	98.7782			891	96.8468	96.7893	97.3685
1889	98.3719	98.5554	98.7781			890	96.8403	96.7811	97.3618
1888	98.3703	98.5547	98.7773			889	96.8333	96.7741	97.3546
1887	98.3706	98.5544	98.7776			888	96.8278	96.7685	97.3495
1886	98.3711	98.5537	98.7778			887	96.821	96.7617	97.344
1885	98.3718	98.5548	98.7782			886	96.8142	96.7537	97.3375
1884	98.3717	98.5545	98.7786			885	96.8081	96.7471	97.3313
1883	98.3725	98.5561	98.7793			884	96.8005	96.7391	97.3251
1882	98.372	98.5558	98.779			883	96.7952	96.7323	97.3196
1881	98.3712	98.5545	98.7785			882	96.7886	96.7257	97.3134
1880	98.3715	98.5551	98.7789			881	96.7794	96.7164	97.3057
1879	98.3718	98.5558	98.779			880	96.7722	96.7081	97.2989
1878	98.3722	98.5561	98.7785			879	96.764	96.701	97.2921
1877	98.3722	98.5558	98.7777			878	96.7571	96.694	97.2856
1876	98.3744	98.5576	98.7791			877	96.7537	96.6896	97.2821
1875	98.3725	98.5559	98.7776			876	96.7475	96.6834	97.2764
1874	98.3726	98.5551	98.7777			875	96.7424	96.6771	97.2711
1873	98.3726	98.556	98.7777			874	96.7375	96.6703	97.2662
1872	98.3721	98.5549	98.7779			873	96.7311	96.6622	97.2608
1871	98.3717	98.5536	98.7775			872	96.7247	96.6534	97.2544
1870	98.3724	98.5534	98.7777			871	96.7207	96.6507	97.2511
1869	98.3749	98.5547	98.7782			870	96.7142	96.6432	97.2443
1868	98.375	98.5547	98.7784			869	96.7088	96.6385	97.2391
1867	98.3748	98.5552	98.7792			868	96.704	96.6325	97.2343
1866	98.3746	98.5553	98.7792			867	96.6959	96.6237	97.227
1865	98.3737	98.555	98.7786			866	96.6898	96.6163	97.2194
1864	98.3738	98.5548	98.7785			865	96.6863	96.6117	97.2145
1863	98.3741	98.5551	98.7788			864	96.6789	96.6039	97.2096
1862	98.3731	98.5535	98.7782			863	96.6776	96.6017	97.2073
1861	98.373	98.5529	98.778			862	96.6736	96.5972	97.2015
1860	98.3746	98.5541	98.7788			861	96.6703	96.5927	97.1963
1859	98.3747	98.5548	98.7793			860	96.6676	96.588	97.192
1858	98.3754	98.5554	98.78			859	96.6633	96.5837	97.1894
1857	98.3756	98.5559	98.781			858	96.6586	96.5767	97.1839
1856	98.3758	98.5561	98.781			857	96.653	96.5707	97.1786
1855	98.3758	98.5559	98.7807			856	96.6472	96.5622	97.1712
1854	98.3778	98.5577	98.782			855	96.6406	96.5531	97.1638
1853	98.3808	98.5607	98.7833			854	96.6336	96.547	97.1569
1852	98.3804	98.5601	98.7828			853	96.6297	96.543	97.1503
1851	98.3834	98.5646	98.7849			852	96.6256	96.5373	97.1454
1850	98.3826	98.5646	98.7848			851	96.6207	96.5315	97.14
1849	98.3824	98.5646	98.7846			850	96.6167	96.5254	97.1331
1848	98.3818	98.5646	98.7846			849	96.6118	96.5218	97.1291
1847	98.3817	98.5647	98.784			848	96.6063	96.5158	97.1243
1846	98.3825	98.5641	98.7837			847	96.6004	96.51	97.1195
1845	98.3825	98.564	98.7836			846	96.5959	96.5051	97.1163
1844	98.3837	98.5651	98.7844			845	96.5944	96.5021	97.1146
1843	98.385	98.5661	98.7859			844	96.5914	96.4977	97.1094
1842	98.3847	98.5665	98.7863			843	96.5898	96.4938	97.1061
1841	98.3851	98.5674	98.7866			842	96.5829	96.4871	97.0991
1840	98.386	98.5694	98.7874			841	96.579	96.4811	97.0954
1839	98.3854	98.5689	98.7868			840	96.5729	96.4731	97.0907
1838	98.3855	98.5683	98.7863			839	96.5692	96.4675	97.0881
1837	98.3856	98.5673	98.7858			838	96.5654	96.464	97.0829
1836	98.3848	98.566	98.7851			837	96.5669	96.4604	97.0798
1835	98.3851	98.5664	98.7862			836	96.568	96.4559	97.0772
1834	98.3846	98.5662	98.7858			835	96.5633	96.4537	97.0758
1833	98.3846	98.5667	98.786			834	96.5607	96.4536	97.0731
1832	98.3843	98.5661	98.7858			833	96.5572	96.4477	97.0708
1831	98.3843	98.5663	98.7861			832	96.5556	96.4444	97.0697
1830	98.3842	98.5653	98.7859			831	96.5482	96.4373	97.0648
1829	98.3849	98.5656	98.7864			830	96.5496	96.4359	97.0629
1828	98.3859	98.567	98.7871			829	96.5482	96.4334	97.062
1827	98.3856	98.567	98.7872			828	96.5481	96.4306	97.0592
1826	98.3851	98.5672	98.7879			827	96.5471	96.425	97.0575
1825	98.3848	98.5673	98.788			826	96.5464	96.4215	97.0542
1824	98.3854	98.5672	98.788			825	96.5412	96.415	97.0471
1823	98.3851	98.5669	98.7875			824	96.5389	96.4136	97.044
1822	98.3853	98.5663	98.7872			823	96.5371	96.4118	97.0434
1821	98.3858	98.5658	98.7873			822	96.5398	96.416	97.0416
1820	98.3864	98.5662	98.7877			821	96.5367	96.4114	97.0367
1819	98.3863	98.5651	98.7878			820	96.5378	96.4116	97.0348
1818	98.3866	98.5648	98.788			819	96.5391	96.4168	97.0357
1817	98.3862	98.5649	98.7879			818	96.5427	96.4206	97.034
1816	98.387	98.5663	98.7887			817	96.5368	96.4152	97.0293
1815	98.389	98.5682	98.7897			816	96.5372	96.415	97.029
1814	98.3876	98.5673	98.7887			815	96.5389	96.4188	97.0301
1813	98.388	98.5673	98.7889			814	96.5416	96.4225	97.0296
1812	98.3875	98.5666	98.7887			813	96.5417	96.4223	97.0306
1811	98.386	98.5657	98.788			812	96.5374	96.4165	97.0281
1810	98.3863	98.5659	98.7878			811	96.5358	96.4154	97.0264
1809	98.3854	98.5645	98.7867			810	96.5439	96.4233	97.03
1808	98.3863	98.5652	98.7871			809	96.5395	96.423	97.0279
1807	98.386	98.5644	98.7869			808	96.5361	96.4193	97.023
1806	98.3865	98.5649	98.7871			807	96.5324	96.4159	97.018
1805	98.3867	98.5647	98.7867			806	96.5275	96.4141	97.014
1804	98.387	98.5651	98.7868			805	96.5242	96.4144	97.0131
1803	98.3874	98.5655	98.7867			804	96.5263	96.4172	97.0154
1802	98.3873	98.5661	98.7869			803	96.5262	96.4144	97.0142
1801	98.3868	98.5657	98.7865			802	96.5222	96.4112	97.011
1800	98.3873	98.5662	98.7866			801	96.5161	96.4027	97.0064
1799	98.3875	98.5663	98.7866			800	96.5156	96.402	97.0064
1798	98.3874	98.5663	98.7862			799	96.5128	96.4006	97.0054
1797	98.3873	98.5667	98.7861			798	96.5127	96.3966	97.002
1796	98.3874	98.5668	98.7862			797	96.51	96.3957	97.0017
1795	98.3873	98.5662	98.7858			796	96.5134	96.3983	97.0034
1794	98.386	98.5653	98.7849			795	96.5079	96.3987	97.0001
1793	98.3872	98.5663	98.7856			794	96.5012	96.394	96.9948
1792	98.3865	98.5664	98.7855			793	96.5014	96.3906	96.9922
1791	98.3879	98.5675	98.786			792	96.5045	96.3931	96.9909
1790	98.3883	98.5674	98.7863			791	96.514	96.4036	96.9924
1789	98.388	98.5668	98.7862			790	96.5154	96.4041	96.9914
1788	98.3889	98.5676	98.787			789	96.5113	96.3995	96.9876
1787	98.389	98.5678	98.7869			788	96.5109	96.3981	96.9856
1786	98.3896	98.5687	98.7871			787	96.518	96.4048	96.9909
1785	98.39	98.569	98.7876			786	96.5249	96.4123	96.9951
1784	98.3908	98.5688	98.7878			785	96.5313	96.4185	96.9983
1783	98.3916	98.5692	98.7881			784	96.5378	96.4202	96.9992
1782	98.3909	98.5695	98.7884			783	96.5455	96.4256	97.0022
1781	98.3919	98.57	98.789			782	96.5493	96.4315	97.0038
1780	98.3918	98.5702	98.7892			781	96.5544	96.4357	97.0059
1779	98.3915	98.5699	98.7891			780	96.558	96.4412	97.0079
1778	98.3912	98.5696	98.7889			779	96.5683	96.451	97.0143
1777	98.3912	98.57	98.7893			778	96.5719	96.4548	97.0169
1776	98.3913	98.5704	98.7894			777	96.5745	96.4572	97.0183
1775	98.3914	98.5704	98.7897			776	96.5788	96.4583	97.0195
1774	98.3913	98.5704	98.7893			775	96.5856	96.4628	97.022
1773	98.3915	98.5706	98.7897			774	96.5953	96.4701	97.0264
1772	98.3911	98.57	98.7893			773	96.6052	96.4778	97.0318
1771	98.3918	98.5703	98.7893			772	96.6112	96.4831	97.0357
1770	98.3905	98.5696	98.7887			771	96.616	96.4852	97.0388
1769	98.3907	98.5696	98.7885			770	96.6232	96.4929	97.0436
1768	98.3915	98.5703	98.7891			769	96.6286	96.4988	97.0466
1767	98.3912	98.57	98.7887			768	96.6371	96.5085	97.0515
1766	98.39	98.5691	98.7879			767	96.6495	96.5213	97.0585
1765	98.3906	98.5692	98.7881			766	96.6559	96.5261	97.0608
1764	98.3906	98.5691	98.788			765	96.6642	96.5319	97.0669
1763	98.3905	98.5697	98.7878			764	96.6759	96.5417	97.0724
1762	98.3905	98.5697	98.7882			763	96.6859	96.5535	97.079
1761	98.3909	98.5693	98.7879			762	96.6959	96.563	97.0847
1760	98.3909	98.5691	98.7877			761	96.7037	96.5677	97.0892
1759	98.391	98.5694	98.7878			760	96.7127	96.5769	97.0937
1758	98.3909	98.5696	98.7879			759	96.7241	96.5857	97.1
1757	98.3915	98.5698	98.7879			758	96.7322	96.5931	97.103
1756	98.3924	98.5699	98.7877			757	96.7426	96.6036	97.1081
1755	98.3926	98.5695	98.7876			756	96.7528	96.6144	97.1143
1754	98.3935	98.5703	98.7882			755	96.7642	96.6285	97.1214
1753	98.3939	98.5701	98.7885			754	96.7756	96.6391	97.1283
1752	98.3943	98.5702	98.7885			753	96.7858	96.6495	97.1354
1751	98.3952	98.5707	98.7889			752	96.7956	96.6595	97.1418
1750	98.3949	98.5706	98.7889			751	96.8067	96.6701	97.1487
1749	98.3953	98.5705	98.7893			750	96.8175	96.6806	97.1548
1748	98.3951	98.5703	98.7892			749	96.8276	96.6907	97.1608
1747	98.3956	98.5706	98.7893			748	96.839	96.7008	97.1669
1746	98.3947	98.5702	98.7888			747	96.8517	96.7109	97.1741
1745	98.3951	98.5708	98.7895			746	96.8641	96.7211	97.1815
1744	98.3942	98.57	98.7889			745	96.8762	96.7345	97.1897
1743	98.3944	98.5701	98.789			744	96.889	96.7462	97.1966
1742	98.3946	98.57	98.7892			743	96.8972	96.7528	97.2008
1741	98.3945	98.57	98.7886			742	96.9082	96.7641	97.2078
1740	98.3956	98.5709	98.7894			741	96.9177	96.7748	97.2134
1739	98.3948	98.5703	98.7888			740	96.9265	96.7858	97.2199
1738	98.3952	98.5703	98.789			739	96.9397	96.7976	97.2281
1737	98.3961	98.5709	98.7888			738	96.9521	96.8108	97.2365
1736	98.3955	98.5701	98.7884			737	96.9613	96.8213	97.2439
1735	98.3958	98.5702	98.7887			736	96.9721	96.8312	97.2515
1734	98.3962	98.5704	98.7892			735	96.9867	96.8445	97.2605
1733	98.3959	98.5694	98.7884			734	96.9979	96.854	97.267
1732	98.3963	98.5704	98.789			733	97.0085	96.8653	97.2733
1731	98.3965	98.5702	98.7888			732	97.0197	96.8757	97.2809
1730	98.3965	98.5707	98.789			731	97.0303	96.8862	97.2876
1729	98.3968	98.5704	98.7889			730	97.0421	96.8983	97.2936
1728	98.3971	98.5706	98.7889			729	97.0537	96.9095	97.3007
1727	98.3973	98.5707	98.7889			728	97.0653	96.9201	97.3088
1726	98.3973	98.5708	98.7891			727	97.0778	96.9323	97.317
1725	98.3982	98.5717	98.7897			726	97.0882	96.9439	97.3231
1724	98.3988	98.5718	98.7896			725	97.097	96.9528	97.3298
1723	98.3995	98.5726	98.7901			724	97.1087	96.9626	97.3366
1722	98.3996	98.5726	98.79			723	97.1203	96.9758	97.3436
1721	98.3992	98.572	98.7896			722	97.1334	96.99	97.3528
1720	98.3994	98.5723	98.79			721	97.1439	96.9994	97.3592
1719	98.3984	98.5715	98.7896			720	97.1553	97.0102	97.3668
1718	98.3992	98.5719	98.79			719	97.1705	97.0237	97.3753
1717	98.3991	98.5719	98.7901			718	97.1806	97.035	97.3822
1716	98.399	98.5718	98.7901			717	97.1931	97.046	97.3895
1715	98.3987	98.5721	98.7902			716	97.2048	97.0566	97.3959
1714	98.3986	98.5724	98.7905			715	97.2183	97.0695	97.4032
1713	98.3987	98.5729	98.7905			714	97.2287	97.079	97.4094
1712	98.3991	98.5739	98.7911			713	97.2403	97.0908	97.4164
1711	98.3992	98.574	98.7911			712	97.2524	97.1011	97.4226
1710	98.3994	98.5744	98.7914			711	97.2634	97.1119	97.4288
1709	98.3995	98.5745	98.7912			710	97.2761	97.124	97.4358
1708	98.3997	98.5751	98.7914			709	97.2862	97.1347	97.4425
1707	98.4002	98.5755	98.7915			708	97.2985	97.1476	97.4501
1706	98.4013	98.5764	98.7921			707	97.3089	97.1575	97.4554
1705	98.4014	98.576	98.792			706	97.3202	97.169	97.4629
1704	98.4014	98.5756	98.7919			705	97.333	97.1809	97.4706
1703	98.4018	98.5758	98.7924			704	97.3444	97.1916	97.4768
1702	98.4021	98.5759	98.7922			703	97.3543	97.2021	97.4826
1701	98.4019	98.5758	98.7923			702	97.3632	97.2096	97.4876
1700	98.403	98.5767	98.7932			701	97.3749	97.2203	97.494
1699	98.403	98.5766	98.7934			700	97.3859	97.2313	97.5002
1698	98.4033	98.5764	98.7932
1697	98.4033	98.576	98.7932
1696	98.403	98.5757	98.7928
1695	98.4031	98.5755	98.7931
1694	98.404	98.5762	98.7935
1693	98.404	98.5755	98.7932
1692	98.404	98.5752	98.7933
1691	98.4037	98.575	98.7932
1690	98.4039	98.5749	98.7929
1689	98.4045	98.5753	98.7931
1688	98.4048	98.5756	98.7935
1687	98.4051	98.5754	98.7936
1686	98.405	98.5756	98.7937
1685	98.4044	98.5751	98.7934
1684	98.4046	98.5756	98.7935
1683	98.4047	98.5755	98.7938
1682	98.4048	98.5758	98.7938
1681	98.405	98.5754	98.7941
1680	98.4054	98.5756	98.7942
1679	98.4054	98.5756	98.794
1678	98.406	98.5761	98.7941
1677	98.4064	98.5766	98.7943
1676	98.4069	98.5775	98.7945
1675	98.4076	98.5779	98.795
1674	98.4083	98.5784	98.7951
1673	98.4083	98.5782	98.7952
1672	98.4089	98.5791	98.7955
1671	98.4088	98.5793	98.7953
1670	98.4095	98.5794	98.7953
1669	98.4092	98.579	98.7954
1668	98.409	98.5791	98.7957
1667	98.4092	98.5789	98.7955
1666	98.4096	98.5792	98.7958
1665	98.4093	98.5785	98.7954
1664	98.4091	98.5784	98.7953
1663	98.4093	98.5783	98.7953
1662	98.4093	98.5785	98.7952
1661	98.4094	98.578	98.7951
1660	98.4101	98.579	98.7954
1659	98.4097	98.5783	98.7951
1658	98.4096	98.5784	98.795
1657	98.4096	98.5782	98.7948
1656	98.4096	98.5782	98.7949
1655	98.4095	98.5779	98.7949
1654	98.4094	98.578	98.7945
1653	98.4088	98.5777	98.7943
1652	98.4087	98.5778	98.7941
1651	98.4091	98.5779	98.7944
1650	98.4097	98.5779	98.7945
1649	98.4099	98.5781	98.7949
1648	98.4099	98.5777	98.7948
1647	98.4099	98.5774	98.7945
1646	98.4099	98.5773	98.7945
1645	98.4097	98.5771	98.7941
1644	98.4106	98.5777	98.7944
1643	98.411	98.578	98.7947
1642	98.4112	98.5782	98.7948
1641	98.4111	98.5781	98.7947
1640	98.4109	98.5778	98.7946
1639	98.4106	98.5774	98.7943
1638	98.4113	98.5777	98.7947
1637	98.4115	98.5777	98.7949
1636	98.4112	98.5775	98.7948
1635	98.4114	98.5778	98.795
1634	98.4118	98.5781	98.7953
1633	98.4124	98.5783	98.7958
1632	98.4129	98.5787	98.7959
1631	98.4137	98.5789	98.7962
1630	98.4135	98.5786	98.7959
1629	98.413	98.5785	98.7958
1628	98.4126	98.5781	98.7955
1627	98.4136	98.5788	98.7957
1626	98.4133	98.5781	98.7954
1625	98.4135	98.5781	98.7955
1624	98.4138	98.5781	98.7957
1623	98.4141	98.5786	98.796
1622	98.4145	98.5786	98.796
1621	98.4148	98.5784	98.796
1620	98.4156	98.5791	98.7965
1619	98.4163	98.5797	98.7964
1618	98.4161	98.5794	98.7962
1617	98.4157	98.5792	98.7961
1616	98.4161	98.5794	98.7962
1615	98.4161	98.5793	98.7962
1614	98.4163	98.5794	98.7961
1613	98.4163	98.5792	98.796
1612	98.4163	98.5791	98.7957
1611	98.4161	98.5788	98.7959
1610	98.4159	98.5787	98.7955
1609	98.4156	98.5785	98.7954
1608	98.4158	98.5783	98.7954
1607	98.416	98.5781	98.7952
1606	98.4157	98.5783	98.7954
1605	98.4167	98.5794	98.796
1604	98.4167	98.5793	98.796
1603	98.4164	98.579	98.7958
1602	98.4162	98.5786	98.7956
1601	98.4163	98.5789	98.7959
1600	98.4164	98.5788	98.7959
1599	98.4163	98.5786	98.7955
1598	98.4168	98.5791	98.796
1597	98.4169	98.5793	98.7959
1596	98.4178	98.5798	98.7963
1595	98.4175	98.5796	98.7961
1594	98.418	98.5802	98.7965
1593	98.418	98.58	98.7964
1592	98.4179	98.5798	98.7963
1591	98.4183	98.5801	98.7966
1590	98.4183	98.5802	98.7964
1589	98.4185	98.5805	98.7967
1588	98.4187	98.5805	98.7969
1587	98.4191	98.5807	98.7971
1586	98.4195	98.5813	98.7976
1585	98.4195	98.5808	98.7974
1584	98.4191	98.5803	98.7973
1583	98.4189	98.58	98.7968
1582	98.4194	98.5806	98.7973
1581	98.4195	98.5804	98.7973
1580	98.4193	98.5799	98.7971
1579	98.4189	98.5799	98.7971
1578	98.4193	98.5799	98.7973
1577	98.4184	98.5787	98.7966
1576	98.4186	98.5787	98.7969
1575	98.4173	98.5779	98.7964
1574	98.4173	98.5776	98.7964
1573	98.4174	98.5773	98.7962
1572	98.4174	98.5771	98.7965
1571	98.4171	98.5768	98.7965
1570	98.4166	98.5765	98.7962
1569	98.4159	98.576	98.7959
1568	98.4156	98.5752	98.7956
1567	98.4155	98.5751	98.7955
1566	98.4152	98.5748	98.7955
1565	98.4151	98.5745	98.7954
1564	98.4153	98.5747	98.7955
1563	98.4152	98.5746	98.7952
1562	98.4151	98.5744	98.7955
1561	98.4147	98.5739	98.7952
1560	98.415	98.5743	98.7954
1559	98.4148	98.5742	98.7955
1558	98.4151	98.5743	98.7958
1557	98.4141	98.5733	98.7955
1556	98.414	98.5729	98.7955
1555	98.4134	98.572	98.7951
1554	98.4142	98.5726	98.7955
1553	98.4139	98.5722	98.7954
1552	98.4134	98.5717	98.7953
1551	98.4135	98.5717	98.7952
1550	98.4136	98.5716	98.7948
1549	98.4132	98.5708	98.7946
1548	98.4138	98.5712	98.7949
1547	98.414	98.5716	98.7951
1546	98.4135	98.571	98.7949
1545	98.4137	98.5708	98.795
1544	98.4133	98.5703	98.7947
1543	98.4126	98.5694	98.7945
1542	98.4124	98.569	98.7944
1541	98.4123	98.5688	98.7944
1540	98.4117	98.5685	98.7944
1539	98.4109	98.5675	98.7941
1538	98.4106	98.5669	98.7939
1537	98.4102	98.5662	98.7935
1536	98.4102	98.566	98.7933
1535	98.4101	98.5658	98.7935
1534	98.4098	98.566	98.7935
1533	98.4093	98.5651	98.7931
1532	98.4086	98.5643	98.7929
1531	98.4086	98.564	98.7927
1530	98.408	98.5633	98.7925
1529	98.4081	98.5632	98.7926
1528	98.4079	98.5633	98.7926
1527	98.4076	98.5624	98.7926
1526	98.4068	98.5612	98.7921
1525	98.4068	98.5612	98.7923
1524	98.4066	98.561	98.792
1523	98.4064	98.5607	98.7921
1522	98.4064	98.5607	98.792
1521	98.4062	98.5605	98.792
1520	98.4063	98.5604	98.7921
1519	98.4063	98.5599	98.7918
1518	98.4061	98.5596	98.7919
1517	98.4059	98.5594	98.7916
1516	98.4052	98.5588	98.7912
1515	98.4052	98.5584	98.7913
1514	98.4053	98.5584	98.7913
1513	98.4055	98.5581	98.7916
1512	98.4052	98.5579	98.7916
1511	98.4055	98.5581	98.7917
1510	98.4053	98.5578	98.7916
1509	98.4049	98.5573	98.7914
1508	98.4046	98.5566	98.7912
1507	98.4046	98.5564	98.7912
1506	98.4041	98.5564	98.791
1505	98.4039	98.5563	98.7908
1504	98.4039	98.5559	98.7908
1503	98.4032	98.5552	98.7904
1502	98.4029	98.5548	98.79
1501	98.4029	98.5545	98.79
1500	98.4025	98.5541	98.7898
1499	98.402	98.5533	98.7893
1498	98.4016	98.5531	98.7893
1497	98.4017	98.553	98.7893
1496	98.4014	98.5526	98.7892
1495	98.4012	98.5522	98.7893
1494	98.401	98.552	98.7891
1493	98.4006	98.5515	98.7887
1492	98.4003	98.5513	98.7883
1491	98.4004	98.5512	98.7882
1490	98.4003	98.551	98.7884
1489	98.3998	98.5502	98.788
1488	98.3997	98.55	98.788
1487	98.399	98.5496	98.7877
1486	98.3988	98.5491	98.7874
1485	98.3988	98.5486	98.7873
1484	98.3987	98.5485	98.7874
1483	98.3982	98.5477	98.7869
1482	98.3984	98.5477	98.7872
1481	98.3982	98.5473	98.7871
1480	98.3976	98.547	98.7869
1479	98.3971	98.5464	98.7867
1478	98.3968	98.5459	98.7866
1477	98.3968	98.5454	98.7866
1476	98.3966	98.5449	98.7865
1475	98.3967	98.5448	98.7867
1474	98.3966	98.5445	98.7863
1473	98.396	98.5437	98.7858
1472	98.3958	98.5434	98.7858
1471	98.3953	98.5427	98.7856
1470	98.3947	98.5421	98.7854
1469	98.3943	98.5415	98.7849
1468	98.3941	98.5412	98.785
1467	98.394	98.5411	98.785
1466	98.3941	98.5409	98.7852
1465	98.3939	98.5405	98.7853
1464	98.393	98.5397	98.7849
1463	98.3927	98.5389	98.7845
1462	98.3926	98.5387	98.7846
1461	98.3923	98.538	98.7843
1460	98.3919	98.5375	98.7842
1459	98.3912	98.5366	98.7837
1458	98.3915	98.5366	98.7839
1457	98.3918	98.5364	98.7838
1456	98.3916	98.5365	98.7836
1455	98.3916	98.5363	98.7836
1454	98.3912	98.5358	98.7832
1453	98.391	98.5353	98.7832
1452	98.3914	98.5357	98.7834
1451	98.3906	98.5349	98.7829
1450	98.3905	98.5348	98.7828
1449	98.3903	98.5342	98.7826
1448	98.3901	98.534	98.7823
1447	98.3901	98.5337	98.7823
1446	98.3898	98.5329	98.7819
1445	98.389	98.5321	98.7813
1444	98.3889	98.5319	98.7812
1443	98.3893	98.5318	98.7813
1442	98.3891	98.5316	98.7815
1441	98.3893	98.5318	98.7816
1440	98.3892	98.5315	98.7816
1439	98.3889	98.531	98.7811
1438	98.3887	98.53	98.7808
1437	98.3881	98.5293	98.7804
1436	98.3876	98.529	98.7802
1435	98.3869	98.5282	98.78
1434	98.386	98.5274	98.7796
1433	98.3859	98.5273	98.7796
1432	98.3855	98.5266	98.7793
1431	98.3849	98.5257	98.779
1430	98.3847	98.5254	98.779
1429	98.3842	98.5251	98.7788
1428	98.3836	98.5243	98.7783
1427	98.3829	98.5235	98.778
1426	98.382	98.5225	98.7775
1425	98.3817	98.5222	98.7776
1424	98.382	98.522	98.7775
1423	98.3812	98.5212	98.777
1422	98.3806	98.5204	98.7765
1421	98.3799	98.5195	98.7759
1420	98.3789	98.5183	98.7751
1419	98.3785	98.5182	98.7748
1418	98.3783	98.5177	98.7747
1417	98.3791	98.5185	98.7752
1416	98.3788	98.5177	98.7747
1415	98.378	98.5164	98.7742
1414	98.378	98.5161	98.7738
1413	98.3771	98.515	98.7731
1412	98.3763	98.514	98.7723
1411	98.3761	98.5136	98.7722
1410	98.3758	98.513	98.7718
1409	98.3759	98.5129	98.7716
1408	98.3756	98.5117	98.7712
1407	98.3759	98.5119	98.7711
1406	98.3756	98.5111	98.7708
1405	98.3755	98.5109	98.7704
1404	98.3751	98.5105	98.7701
1403	98.3747	98.5101	98.7699
1402	98.3748	98.5098	98.7696
1401	98.3748	98.5095	98.7693
1400	98.3746	98.5094	98.7694
1399	98.3741	98.5091	98.769
1398	98.3735	98.5081	98.7683
1397	98.373	98.5074	98.7679
1396	98.3719	98.5066	98.7671
1395	98.3719	98.5067	98.7673
1394	98.3721	98.507	98.7673
1393	98.3716	98.5065	98.7669
1392	98.3717	98.5059	98.7665
1391	98.3714	98.5054	98.7663
1390	98.3715	98.5054	98.7661
1389	98.3708	98.505	98.7659
1388	98.3705	98.5045	98.7656
1387	98.3702	98.5044	98.7654
1386	98.3694	98.5037	98.7648
1385	98.3696	98.5039	98.765
1384	98.3695	98.5034	98.7648
1383	98.3691	98.5026	98.7644
1382	98.369	98.5018	98.7641
1381	98.3687	98.5015	98.7639
1380	98.368	98.5007	98.7633
1379	98.3682	98.5006	98.7631
1378	98.3686	98.5002	98.7629
1377	98.3688	98.5003	98.763
1376	98.3684	98.5002	98.7627
1375	98.3685	98.4999	98.7623
1374	98.3685	98.4996	98.762
1373	98.3687	98.4994	98.7617
1372	98.3692	98.4988	98.7614
1371	98.3692	98.4989	98.7614
1370	98.3691	98.4986	98.7611
1369	98.3692	98.4981	98.7609
1368	98.3694	98.4979	98.7607
1367	98.3691	98.4975	98.7604
1366	98.3688	98.4967	98.7601
1365	98.3689	98.4962	98.7602
1364	98.3684	98.4951	98.7597
1363	98.3684	98.4948	98.7596
1362	98.368	98.4944	98.7592
1361	98.3675	98.4939	98.7588
1360	98.3671	98.4932	98.7586
1359	98.367	98.4929	98.7587
1358	98.3664	98.4918	98.7584
1357	98.3656	98.491	98.7581
1356	98.3646	98.4898	98.7575
1355	98.3642	98.4891	98.7574
1354	98.3636	98.4881	98.7573
1353	98.3624	98.4868	98.7567
1352	98.3612	98.4854	98.7561
1351	98.3598	98.4841	98.7558
1350	98.3589	98.4831	98.7552
1349	98.3579	98.4819	98.7547
1348	98.3566	98.4808	98.7542
1347	98.3558	98.4796	98.7535
1346	98.3546	98.4781	98.7526
1345	98.3543	98.4775	98.7522
1344	98.3531	98.476	98.7512
1343	98.3523	98.4751	98.7505
1342	98.3515	98.4741	98.7499
1341	98.3506	98.473	98.7493
1340	98.3499	98.472	98.7487
1339	98.349	98.471	98.7481
1338	98.3484	98.4699	98.7473
1337	98.3478	98.4692	98.7468
1336	98.347	98.4682	98.7461
1335	98.3465	98.4671	98.7456
1334	98.3459	98.4663	98.745
1333	98.3448	98.465	98.7442
1332	98.3442	98.4641	98.7437
1331	98.3432	98.4628	98.7429
1330	98.3426	98.4621	98.7421
1329	98.3422	98.4612	98.7417
1328	98.3414	98.4603	98.741
1327	98.3404	98.4592	98.7402
1326	98.3397	98.4584	98.7395
1325	98.3393	98.4581	98.7392
1324	98.3383	98.4568	98.7384
1323	98.3381	98.4564	98.7382
1322	98.3373	98.4558	98.7378
1321	98.3367	98.4548	98.7371
1320	98.3359	98.4538	98.7367
1319	98.3354	98.4533	98.7361
1318	98.3346	98.4524	98.7354
1317	98.3339	98.4513	98.7345
1316	98.3328	98.45	98.7337
1315	98.3325	98.4494	98.7332
1314	98.3323	98.4492	98.7327
1313	98.3314	98.4479	98.7318
1312	98.3305	98.4469	98.731
1311	98.33	98.4461	98.7306
1310	98.3297	98.446	98.7301
1309	98.3286	98.4446	98.7292
1308	98.3283	98.4442	98.7288
1307	98.3278	98.4432	98.728
1306	98.3272	98.442	98.7272
1305	98.3269	98.4412	98.7271
1304	98.3257	98.4397	98.7262
1303	98.325	98.4388	98.7257
1302	98.3241	98.4377	98.7249
1301	98.3236	98.437	98.7244
1300	98.3228	98.4362	98.7238
1299	98.3223	98.4356	98.7231
1298	98.3213	98.434	98.7223
1297	98.3204	98.4327	98.7215
1296	98.3195	98.4316	98.7208
1295	98.3187	98.4304	98.72
1294	98.3175	98.4293	98.7193
1293	98.3163	98.428	98.7183
1292	98.3154	98.4267	98.7176
1291	98.3146	98.4254	98.7167
1290	98.3129	98.4239	98.7154
1289	98.3118	98.4224	98.7146
1288	98.3111	98.4217	98.714
1287	98.3101	98.4204	98.7132
1286	98.3093	98.4197	98.7127
1285	98.308	98.4185	98.7118
1284	98.3066	98.4172	98.7104
1283	98.3059	98.4161	98.7095
1282	98.3047	98.415	98.7086
1281	98.3033	98.4133	98.7075
1280	98.3021	98.4116	98.7065
1279	98.3006	98.4095	98.7051
1278	98.2998	98.4081	98.7043
1277	98.2985	98.4069	98.7032
1276	98.2975	98.4056	98.7022
1275	98.2969	98.4047	98.7017
1274	98.2957	98.4035	98.7007
1273	98.2943	98.4019	98.6996
1272	98.293	98.4003	98.6985
1271	98.292	98.3994	98.6977
1270	98.2908	98.3982	98.6966
1269	98.29	98.3971	98.6959
1268	98.2889	98.3954	98.6949
1267	98.2879	98.3943	98.6938
1266	98.2865	98.3924	98.6925
1265	98.2854	98.3908	98.6915
1264	98.2849	98.3898	98.6911
1263	98.2837	98.3886	98.6902
1262	98.2827	98.3873	98.6896
1261	98.2818	98.386	98.6886
1260	98.2806	98.385	98.6876
1259	98.2794	98.3836	98.6863
1258	98.2788	98.3829	98.6858
1257	98.2774	98.3812	98.6847
1256	98.2765	98.3801	98.684
1255	98.2752	98.3786	98.683
1254	98.2734	98.3768	98.6817
1253	98.2722	98.375	98.6809
1252	98.2716	98.3737	98.6798
1251	98.2708	98.3724	98.679
1250	98.2695	98.3708	98.6778
1249	98.2688	98.3699	98.6771
1248	98.2674	98.3683	98.6759
1247	98.2664	98.3673	98.6751
1246	98.2651	98.3656	98.6741
1245	98.2642	98.3645	98.6733
1244	98.2633	98.3635	98.6725
1243	98.2624	98.3622	98.6714
1242	98.261	98.3604	98.6702
1241	98.2597	98.359	98.6688
1240	98.2587	98.3577	98.6679
1239	98.2576	98.3561	98.6668
1238	98.2565	98.3545	98.6657
1237	98.2552	98.3528	98.6645
1236	98.2539	98.3515	98.6633
1235	98.2525	98.3501	98.662
1234	98.2515	98.3486	98.6608
1233	98.2503	98.3473	98.6595
1232	98.2494	98.346	98.6581
1231	98.2478	98.3441	98.657
1230	98.2462	98.3422	98.6556
1229	98.2449	98.3405	98.6542
1228	98.2434	98.3383	98.6528
1227	98.2421	98.3365	98.6516
1226	98.2409	98.3349	98.6505
1225	98.2397	98.3333	98.6491
1224	98.2376	98.3313	98.6475
1223	98.2361	98.3295	98.6461
1222	98.2344	98.3278	98.6447
1221	98.2332	98.3261	98.6433
1220	98.2318	98.3242	98.642
1219	98.2305	98.3226	98.6407
1218	98.2291	98.3207	98.6394
1217	98.2279	98.3193	98.6383
1216	98.2265	98.3176	98.6368
1215	98.225	98.3159	98.6356
1214	98.2236	98.314	98.6345
1213	98.2221	98.3123	98.6331
1212	98.2207	98.3104	98.6319
1211	98.2188	98.3088	98.6308
1210	98.2171	98.3069	98.6294
1209	98.2157	98.3055	98.6279
1208	98.2146	98.3043	98.627
1207	98.2137	98.3032	98.6259
1206	98.2125	98.3018	98.6245
1205	98.2112	98.3001	98.623
1204	98.2102	98.2987	98.622
1203	98.2092	98.2972	98.6206
1202	98.2079	98.2952	98.6191
1201	98.2064	98.2937	98.6175
1200	98.2046	98.2919	98.6162
1199	98.2033	98.2902	98.6149
1198	98.2016	98.2881	98.6135
1197	98.2001	98.2866	98.6122
1196	98.199	98.285	98.6108
1195	98.1974	98.283	98.6093
1194	98.1955	98.2807	98.6075
1193	98.1938	98.2789	98.6056
1192	98.1919	98.2767	98.6039
1191	98.1904	98.2747	98.6024
1190	98.1888	98.2725	98.6007
1189	98.1874	98.2711	98.5993
1188	98.1853	98.2687	98.5976
1187	98.1835	98.2662	98.596
1186	98.1811	98.2639	98.5941
1185	98.1789	98.2611	98.5921
1184	98.1764	98.2583	98.5902
1183	98.1741	98.2559	98.5885
1182	98.1724	98.254	98.5872
1181	98.1705	98.2515	98.5856
1180	98.1688	98.2493	98.5838
1179	98.1672	98.2472	98.582
1178	98.1654	98.2449	98.5806
1177	98.1637	98.243	98.579
1176	98.162	98.2406	98.5773
1175	98.1592	98.2378	98.5753
1174	98.1572	98.2357	98.5739
1173	98.1555	98.2337	98.5722
1172	98.1533	98.2313	98.5707
1171	98.1516	98.2294	98.5691
1170	98.1492	98.2271	98.5671
1169	98.1475	98.225	98.5656
1168	98.1456	98.2228	98.5637
1167	98.1442	98.2209	98.562
1166	98.1419	98.2186	98.5602
1165	98.1396	98.216	98.5583
1164	98.1377	98.2139	98.5565
1163	98.1361	98.2118	98.5547
1162	98.1343	98.2097	98.5529
1161	98.1321	98.2071	98.5508
1160	98.1296	98.2046	98.5487
1159	98.1269	98.2017	98.5466
1158	98.1245	98.1989	98.5446
1157	98.1225	98.1967	98.5426
1156	98.1204	98.1942	98.5408
1155	98.1178	98.1917	98.5386
1154	98.1163	98.1895	98.5368
1153	98.1138	98.1869	98.5345
1152	98.112	98.1847	98.5327
1151	98.1103	98.1825	98.5307
1150	98.1082	98.18	98.5286
1149	98.106	98.1775	98.5268
1148	98.1031	98.1744	98.5242
1147	98.1005	98.1714	98.522
1146	98.0981	98.1686	98.5203
1145	98.0953	98.1658	98.5179
1144	98.0933	98.1629	98.5157
1143	98.0909	98.1601	98.5136
1142	98.0884	98.1575	98.5114
1141	98.0856	98.1543	98.5091
1140	98.0828	98.1512	98.5067
1139	98.0804	98.1484	98.5044
1138	98.0782	98.1456	98.5022
1137	98.0759	98.1429	98.5001
1136	98.0731	98.1397	98.4976
1135	98.0702	98.1366	98.4947
1134	98.0675	98.1334	98.4926
1133	98.0645	98.1305	98.49
1132	98.0617	98.1272	98.4877
1131	98.0586	98.124	98.4851
1130	98.0555	98.1204	98.4826
1129	98.0526	98.117	98.4802
1128	98.0501	98.1141	98.4779
1127	98.0478	98.1113	98.4755
1126	98.0452	98.1088	98.4733
1125	98.0425	98.1056	98.4707
1124	98.0407	98.1031	98.4685
1123	98.038	98.1003	98.4662
1122	98.035	98.0973	98.4638
1121	98.0321	98.0943	98.4614
1120	98.0296	98.091	98.4588
1119	98.0265	98.0879	98.4563
1118	98.0237	98.0849	98.454
1117	98.0207	98.0818	98.4516
1116	98.0177	98.0785	98.449
1115	98.0149	98.0754	98.4466
1114	98.0121	98.0724	98.4444
1113	98.0096	98.0695	98.4418
1112	98.0064	98.0656	98.4389
1111	98.0039	98.0624	98.4364
1110	98.0013	98.0593	98.4338
1109	97.9982	98.0565	98.4313
1108	97.9953	98.0534	98.4287
1107	97.9923	98.0502	98.4259
1106	97.9895	98.0469	98.4232
1105	97.9866	98.0431	98.4203
1104	97.9834	98.0398	98.4173
1103	97.9804	98.0363	98.4145
1102	97.9773	98.033	98.4116
1101	97.9749	98.0297	98.409
1100	97.9715	98.0261	98.4062
1099	97.9682	98.0229	98.4032
1098	97.9652	98.019	98.4002
1097	97.9621	98.0153	98.3971
1096	97.9591	98.0118	98.3941
1095	97.956	98.0083	98.3913
1094	97.9524	98.0045	98.388
1093	97.9489	98.0006	98.3849
1092	97.9457	97.9973	98.3821
1091	97.9428	97.9941	98.3792
1090	97.9399	97.9908	98.3763
1089	97.9365	97.987	98.3732
1088	97.9331	97.9827	98.37
1087	97.93	97.9785	98.3669
1086	97.9263	97.9742	98.3637
1085	97.9231	97.9705	98.3609
1084	97.9194	97.9667	98.3577
1083	97.9161	97.9626	98.3544
1082	97.9121	97.9584	98.3512
1081	97.9088	97.9547	98.3483
1080	97.9054	97.951	98.3451
1079	97.902	97.947	98.3417
1078	97.8987	97.9429	98.3388
1077	97.8954	97.9395	98.336
1076	97.8922	97.9359	98.333
1075	97.8885	97.9319	98.3298
1074	97.8852	97.928	98.3264
1073	97.8818	97.9239	98.3235
1072	97.8786	97.92	98.3201
1071	97.8751	97.9158	98.3168
1070	97.8717	97.9119	98.3137
1069	97.8676	97.9074	98.3101
1068	97.8642	97.9033	98.3069
1067	97.8607	97.8994	98.3034
1066	97.8567	97.8955	98.3
1065	97.8529	97.8913	98.2965
1064	97.849	97.8873	98.2931
1063	97.845	97.8828	98.2895
1062	97.8409	97.8785	98.2861
1061	97.8371	97.8742	98.2825
1060	97.8331	97.8697	98.2791
1059	97.8292	97.865	98.2756
1058	97.8256	97.8608	98.272
1057	97.8212	97.8562	98.2683
1056	97.8171	97.8515	98.2645
1055	97.8131	97.8472	98.2609
1054	97.8089	97.8425	98.2571
1053	97.8046	97.8377	98.2533
1052	97.8005	97.8331	98.249
1051	97.7958	97.8281	98.2451
1050	97.7915	97.8235	98.2412
1049	97.7869	97.8186	98.2373
1048	97.7825	97.8138	98.2332
1047	97.7775	97.8086	98.2291
1046	97.7733	97.8041	98.2253
1045	97.7695	97.7995	98.2215
1044	97.7658	97.7952	98.2179
1043	97.7616	97.7905	98.214
1042	97.7576	97.786	98.2102
1041	97.7534	97.7815	98.2062
1040	97.7489	97.7766	98.2022
1039	97.7447	97.772	98.1981
1038	97.7401	97.7672	98.1942
1037	97.7355	97.7623	98.1902
1036	97.7313	97.7574	98.1862
1035	97.7271	97.7527	98.1822
1034	97.722	97.7471	98.1776
1033	97.718	97.7424	98.1737
1032	97.7142	97.7382	98.1702
1031	97.7097	97.7335	98.1665
1030	97.7056	97.729	98.1625
1029	97.7005	97.7233	98.158
1028	97.6958	97.7183	98.1537
1027	97.6912	97.713	98.1496
1026	97.687	97.7085	98.1455
1025	97.6825	97.703	98.1412
1024	97.6773	97.6975	98.1368
1023	97.6718	97.6918	98.1321
1022	97.6672	97.6867	98.1279
1021	97.6625	97.6813	98.1235
1020	97.658	97.6763	98.1194
1019	97.6532	97.6708	98.115
1018	97.648	97.6652	98.1104
1017	97.6428	97.6596	98.1057
1016	97.6381	97.6546	98.1014
1015	97.6326	97.6488	98.0963
1014	97.6277	97.6433	98.0915
1013	97.6229	97.6382	98.0871
1012	97.6176	97.6325	98.0823
1011	97.6116	97.626	98.0771
1010	97.6064	97.6204	98.0721
1009	97.601	97.6143	98.0674
1008	97.5968	97.6096	98.063
1007	97.592	97.6041	98.0582
1006	97.5871	97.5991	98.0537
1005	97.5817	97.5929	98.0487
1004	97.5765	97.5874	98.0441
1003	97.5711	97.5816	98.0391
1002	97.5664	97.5765	98.0347
1001	97.5606	97.5703	98.0292
1000	97.5556	97.5648	98.0244
999	97.5494	97.5582	98.0189
998	97.5446	97.5528	98.0139
997	97.5397	97.5473	98.0091
996	97.5344	97.5413	98.0042
995	97.5288	97.5347	97.9987
994	97.5235	97.5289	97.9937
993	97.5173	97.5225	97.9885
992	97.5121	97.5166	97.9835
991	97.5065	97.5105	97.9784
990	97.5014	97.5048	97.9732
989	97.4961	97.4988	97.9681
988	97.4908	97.4928	97.9628
987	97.4842	97.4859	97.9572
986	97.4784	97.4796	97.9521
985	97.473	97.4733	97.9468
984	97.4681	97.4675	97.9419
983	97.4629	97.4614	97.9364
982	97.4573	97.4552	97.9309
981	97.4517	97.4488	97.9254
980	97.4455	97.4422	97.9199
979	97.4392	97.4353	97.9142
978	97.4336	97.4291	97.909
977	97.4276	97.4225	97.9036
976	97.4214	97.4155	97.8978
975	97.4155	97.4096	97.8924
974	97.4095	97.4032	97.887
973	97.4037	97.3969	97.8818
972	97.398	97.3907	97.8763
971	97.3922	97.3841	97.8712
970	97.3864	97.3777	97.8654
969	97.3804	97.371	97.86
968	97.3745	97.3647	97.8547
967	97.3688	97.3584	97.8491
966	97.3628	97.3517	97.8435
965	97.3569	97.3451	97.8379
964	97.3511	97.3389	97.8324
963	97.3443	97.3322	97.8265
962	97.3379	97.3253	97.8208
961	97.3316	97.3187	97.8153
960	97.3258	97.3121	97.8098
959	97.3205	97.3061	97.8046
958	97.3144	97.2997	97.7988
957	97.3086	97.2933	97.7932
956	97.3026	97.2867	97.7874
955	97.2965	97.2802	97.7817
954	97.2905	97.2732	97.7758
953	97.2845	97.2666	97.7703
952	97.2787	97.26	97.7645
951	97.2726	97.2532	97.7588
950	97.2665	97.2461	97.7527
949	97.26	97.239	97.7468
948	97.2533	97.2317	97.7407
947	97.2466	97.2243	97.7341
946	97.2399	97.217	97.7281
945	97.2332	97.2097	97.722
944	97.2262	97.2021	97.7154
943	97.219	97.1945	97.7089
942	97.2121	97.1868	97.7024
941	97.2053	97.1795	97.6963
940	97.199	97.1724	97.6902
939	97.1917	97.1647	97.6835
938	97.1842	97.1565	97.6766
937	97.1778	97.1489	97.6706
936	97.1705	97.1408	97.6641
935	97.1635	97.1334	97.6579
934	97.1566	97.126	97.6513
933	97.1494	97.1183	97.6445
932	97.143	97.1112	97.6383
931	97.1359	97.1037	97.6319
930	97.1289	97.0962	97.6253
929	97.1216	97.0889	97.6187
928	97.1146	97.0811	97.6122
927	97.1076	97.0736	97.6058
926	97.1006	97.0662	97.5998
925	97.0939	97.0591	97.5938
924	97.087	97.0517	97.5876
923	97.0807	97.0447	97.5817
922	97.0731	97.0365	97.5752
921	97.0662	97.0286	97.5688
920	97.0584	97.0207	97.5624
919	97.0511	97.0131	97.5559
918	97.0441	97.0057	97.5494
917	97.0371	96.9979	97.5427
916	97.0296	96.99	97.5358
915	97.0223	96.9821	97.5292
914	97.0142	96.9737	97.5217
913	97.0065	96.9652	97.5151
912	96.9994	96.9572	97.5088
911	96.9911	96.949	97.5022
910	96.9839	96.9407	97.4957
909	96.9764	96.9319	97.4884
908	96.9693	96.924	97.4815
907	96.9619	96.9162	97.475
906	96.9547	96.9082	97.4681
905	96.9475	96.8994	97.4609
904	96.9393	96.8906	97.4535
903	96.9324	96.8827	97.4468
902	96.9249	96.8745	97.4396
901	96.9189	96.8682	97.4337
900	96.9114	96.8602	97.4274
899	96.9048	96.8521	97.4202
898	96.8961	96.8427	97.4125
897	96.8895	96.8347	97.4062
896	96.8825	96.8271	97.4002
895	96.8756	96.8203	97.3941
894	96.8691	96.8134	97.3876
893	96.8631	96.8071	97.3823
892	96.8551	96.7974	97.3749
891	96.8468	96.7893	97.3685
890	96.8403	96.7811	97.3618
889	96.8333	96.7741	97.3546
888	96.8278	96.7685	97.3495
887	96.821	96.7617	97.344
886	96.8142	96.7537	97.3375
885	96.8081	96.7471	97.3313
884	96.8005	96.7391	97.3251
883	96.7952	96.7323	97.3196
882	96.7886	96.7257	97.3134
881	96.7794	96.7164	97.3057
880	96.7722	96.7081	97.2989
879	96.764	96.701	97.2921
878	96.7571	96.694	97.2856
877	96.7537	96.6896	97.2821
876	96.7475	96.6834	97.2764
875	96.7424	96.6771	97.2711
874	96.7375	96.6703	97.2662
873	96.7311	96.6622	97.2608
872	96.7247	96.6534	97.2544
871	96.7207	96.6507	97.2511
870	96.7142	96.6432	97.2443
869	96.7088	96.6385	97.2391
868	96.704	96.6325	97.2343
867	96.6959	96.6237	97.227
866	96.6898	96.6163	97.2194
865	96.6863	96.6117	97.2145
864	96.6789	96.6039	97.2096
863	96.6776	96.6017	97.2073
862	96.6736	96.5972	97.2015
861	96.6703	96.5927	97.1963
860	96.6676	96.588	97.192
859	96.6633	96.5837	97.1894
858	96.6586	96.5767	97.1839
857	96.653	96.5707	97.1786
856	96.6472	96.5622	97.1712
855	96.6406	96.5531	97.1638
854	96.6336	96.547	97.1569
853	96.6297	96.543	97.1503
852	96.6256	96.5373	97.1454
851	96.6207	96.5315	97.14
850	96.6167	96.5254	97.1331
849	96.6118	96.5218	97.1291
848	96.6063	96.5158	97.1243
847	96.6004	96.51	97.1195
846	96.5959	96.5051	97.1163
845	96.5944	96.5021	97.1146
844	96.5914	96.4977	97.1094
843	96.5898	96.4938	97.1061
842	96.5829	96.4871	97.0991
841	96.579	96.4811	97.0954
840	96.5729	96.4731	97.0907
839	96.5692	96.4675	97.0881
838	96.5654	96.464	97.0829
837	96.5669	96.4604	97.0798
836	96.568	96.4559	97.0772
835	96.5633	96.4537	97.0758
834	96.5607	96.4536	97.0731
833	96.5572	96.4477	97.0708
832	96.5556	96.4444	97.0697
831	96.5482	96.4373	97.0648
830	96.5496	96.4359	97.0629
829	96.5482	96.4334	97.062
828	96.5481	96.4306	97.0592
827	96.5471	96.425	97.0575
826	96.5464	96.4215	97.0542
825	96.5412	96.415	97.0471
824	96.5389	96.4136	97.044
823	96.5371	96.4118	97.0434
822	96.5398	96.416	97.0416
821	96.5367	96.4114	97.0367
820	96.5378	96.4116	97.0348
819	96.5391	96.4168	97.0357
818	96.5427	96.4206	97.034
817	96.5368	96.4152	97.0293
816	96.5372	96.415	97.029
815	96.5389	96.4188	97.0301
814	96.5416	96.4225	97.0296
813	96.5417	96.4223	97.0306
812	96.5374	96.4165	97.0281
811	96.5358	96.4154	97.0264
810	96.5439	96.4233	97.03
809	96.5395	96.423	97.0279
808	96.5361	96.4193	97.023
807	96.5324	96.4159	97.018
806	96.5275	96.4141	97.014
805	96.5242	96.4144	97.0131
804	96.5263	96.4172	97.0154
803	96.5262	96.4144	97.0142
802	96.5222	96.4112	97.011
801	96.5161	96.4027	97.0064
800	96.5156	96.402	97.0064
799	96.5128	96.4006	97.0054
798	96.5127	96.3966	97.002
797	96.51	96.3957	97.0017
796	96.5134	96.3983	97.0034
795	96.5079	96.3987	97.0001
794	96.5012	96.394	96.9948
793	96.5014	96.3906	96.9922
792	96.5045	96.3931	96.9909
791	96.514	96.4036	96.9924
790	96.5154	96.4041	96.9914
789	96.5113	96.3995	96.9876
788	96.5109	96.3981	96.9856
787	96.518	96.4048	96.9909
786	96.5249	96.4123	96.9951
785	96.5313	96.4185	96.9983
784	96.5378	96.4202	96.9992
783	96.5455	96.4256	97.0022
782	96.5493	96.4315	97.0038
781	96.5544	96.4357	97.0059
780	96.558	96.4412	97.0079
779	96.5683	96.451	97.0143
778	96.5719	96.4548	97.0169
777	96.5745	96.4572	97.0183
776	96.5788	96.4583	97.0195
775	96.5856	96.4628	97.022
774	96.5953	96.4701	97.0264
773	96.6052	96.4778	97.0318
772	96.6112	96.4831	97.0357
771	96.616	96.4852	97.0388
770	96.6232	96.4929	97.0436
769	96.6286	96.4988	97.0466
768	96.6371	96.5085	97.0515
767	96.6495	96.5213	97.0585
766	96.6559	96.5261	97.0608
765	96.6642	96.5319	97.0669
764	96.6759	96.5417	97.0724
763	96.6859	96.5535	97.079
762	96.6959	96.563	97.0847
761	96.7037	96.5677	97.0892
760	96.7127	96.5769	97.0937
759	96.7241	96.5857	97.1
758	96.7322	96.5931	97.103
757	96.7426	96.6036	97.1081
756	96.7528	96.6144	97.1143
755	96.7642	96.6285	97.1214
754	96.7756	96.6391	97.1283
753	96.7858	96.6495	97.1354
752	96.7956	96.6595	97.1418
751	96.8067	96.6701	97.1487
750	96.8175	96.6806	97.1548
749	96.8276	96.6907	97.1608
748	96.839	96.7008	97.1669
747	96.8517	96.7109	97.1741
746	96.8641	96.7211	97.1815
745	96.8762	96.7345	97.1897
744	96.889	96.7462	97.1966
743	96.8972	96.7528	97.2008
742	96.9082	96.7641	97.2078
741	96.9177	96.7748	97.2134
740	96.9265	96.7858	97.2199
739	96.9397	96.7976	97.2281
738	96.9521	96.8108	97.2365
737	96.9613	96.8213	97.2439
736	96.9721	96.8312	97.2515
735	96.9867	96.8445	97.2605
734	96.9979	96.854	97.267
733	97.0085	96.8653	97.2733
732	97.0197	96.8757	97.2809
731	97.0303	96.8862	97.2876
730	97.0421	96.8983	97.2936
729	97.0537	96.9095	97.3007
728	97.0653	96.9201	97.3088
727	97.0778	96.9323	97.317
726	97.0882	96.9439	97.3231
725	97.097	96.9528	97.3298
724	97.1087	96.9626	97.3366
723	97.1203	96.9758	97.3436
722	97.1334	96.99	97.3528
721	97.1439	96.9994	97.3592
720	97.1553	97.0102	97.3668
719	97.1705	97.0237	97.3753
718	97.1806	97.035	97.3822
717	97.1931	97.046	97.3895
716	97.2048	97.0566	97.3959
715	97.2183	97.0695	97.4032
714	97.2287	97.079	97.4094
713	97.2403	97.0908	97.4164
712	97.2524	97.1011	97.4226
711	97.2634	97.1119	97.4288
710	97.2761	97.124	97.4358
709	97.2862	97.1347	97.4425
708	97.2985	97.1476	97.4501
707	97.3089	97.1575	97.4554
706	97.3202	97.169	97.4629
705	97.333	97.1809	97.4706
704	97.3444	97.1916	97.4768
703	97.3543	97.2021	97.4826
702	97.3632	97.2096	97.4876
701	97.3749	97.2203	97.494
700	97.3859	97.2313	97.5002
699	97.3967	97.2417	97.5064
698	97.4079	97.2526	97.5122
697	97.4199	97.2631	97.5187
696	97.4297	97.272	97.5243
695	97.441	97.2828	97.5312
694	97.4513	97.293	97.5368
693	97.4618	97.3032	97.5426
692	97.4727	97.312	97.5485
691	97.4833	97.3224	97.5548
690	97.4934	97.3316	97.56
689	97.504	97.3423	97.5661
688	97.5156	97.353	97.5725
687	97.5263	97.3628	97.5781
686	97.536	97.3718	97.5833
685	97.5448	97.3802	97.5877
684	97.5548	97.3897	97.5926
683	97.5645	97.4	97.5982
682	97.5737	97.4092	97.6032
681	97.5844	97.4195	97.6088
680	97.593	97.4286	97.6136
679	97.6031	97.4376	97.6186
678	97.6124	97.447	97.6233
677	97.6203	97.4552	97.6281
676	97.6288	97.4642	97.6326
675	97.6384	97.4747	97.6381
674	97.6475	97.4838	97.6424
673	97.6557	97.4911	97.6464
672	97.6646	97.4998	97.6512
671	97.6725	97.5082	97.6557
670	97.6815	97.5167	97.6599
669	97.6907	97.5264	97.6648
668	97.6989	97.534	97.6691
667	97.7071	97.5414	97.6731
666	97.7146	97.5486	97.6764
665	97.7238	97.5578	97.6817
664	97.7326	97.5667	97.6858
663	97.7407	97.5745	97.6902
662	97.7487	97.5814	97.6935
661	97.7564	97.589	97.6969
660	97.7628	97.5955	97.7004
659	97.7706	97.6022	97.7035
658	97.7777	97.61	97.707
657	97.7856	97.6172	97.711
656	97.7936	97.6245	97.7145
655	97.8016	97.632	97.7181
654	97.8087	97.6391	97.7218
653	97.8165	97.6461	97.7257
652	97.8244	97.6537	97.7294
651	97.8314	97.6613	97.7333
650	97.8387	97.6685	97.7369
649	97.8456	97.6757	97.7408
648	97.8523	97.6814	97.7442
647	97.8585	97.6876	97.7474
646	97.865	97.6948	97.7505
645	97.8715	97.7012	97.7539
644	97.877	97.7068	97.7561
643	97.8828	97.7124	97.7591
642	97.8889	97.7185	97.7618
641	97.8956	97.7255	97.7655
640	97.9012	97.7314	97.7687
639	97.9075	97.7378	97.772
638	97.914	97.7439	97.7755
637	97.9197	97.7492	97.7784
636	97.9253	97.7545	97.7809
635	97.9312	97.7602	97.7841
634	97.9371	97.7657	97.787
633	97.942	97.7705	97.7891
632	97.9467	97.7761	97.7914
631	97.9507	97.7803	97.7938
630	97.9561	97.7846	97.7959
629	97.9615	97.7903	97.7986
628	97.9668	97.7954	97.8012
627	97.9725	97.8009	97.8035
626	97.9779	97.8054	97.8061
625	97.9817	97.809	97.8078
624	97.9866	97.8144	97.8105
623	97.9905	97.8183	97.8128
622	97.996	97.8238	97.8155
621	98.0006	97.8286	97.8181
620	98.005	97.8327	97.82
619	98.0106	97.8373	97.8226
618	98.0156	97.8416	97.8247
617	98.0192	97.8462	97.8266
616	98.0245	97.8507	97.8288
615	98.0287	97.8547	97.8309
614	98.0332	97.859	97.8332
613	98.0368	97.8629	97.8351
612	98.0405	97.8667	97.8367
611	98.0444	97.8707	97.8387
610	98.0488	97.8756	97.8407
609	98.0528	97.8798	97.8427
608	98.056	97.8829	97.844
607	98.0597	97.8871	97.8455
606	98.0635	97.8912	97.8477
605	98.0673	97.8954	97.8495
604	98.0715	97.9001	97.8517
603	98.0754	97.9033	97.8533
602	98.0798	97.9078	97.8553
601	98.0838	97.911	97.8574
600	98.087	97.9142	97.859
599	98.0917	97.9189	97.8616
598	98.0948	97.9224	97.8633
597	98.0984	97.9259	97.8654
596	98.1023	97.9292	97.8673
595	98.1051	97.9324	97.8695
594	98.1081	97.9362	97.8717
593	98.1116	97.94	97.8739
592	98.1155	97.9446	97.8762
591	98.119	97.948	97.8782
590	98.1234	97.9511	97.8806
589	98.1264	97.9538	97.8823
588	98.1302	97.9581	97.8848
587	98.1345	97.9619	97.8872
586	98.1383	97.9662	97.8903
585	98.1413	97.9693	97.8922
584	98.1449	97.9731	97.8941
583	98.1484	97.9763	97.8969
582	98.1524	97.9803	97.8999
581	98.1555	97.9838	97.9026
580	98.1591	97.9878	97.9048
579	98.1636	97.9925	97.9078
578	98.1665	97.9959	97.91
577	98.1708	98.0004	97.9127
576	98.1744	98.0046	97.9158
575	98.1789	98.0091	97.9187
574	98.183	98.0137	97.9215
573	98.1875	98.0187	97.9244
572	98.1905	98.022	97.9266
571	98.1933	98.0249	97.9287
570	98.1979	98.0296	97.9314
569	98.2016	98.0336	97.9337
568	98.2044	98.0376	97.9363
567	98.2076	98.0408	97.9387
566	98.2111	98.0455	97.9417
565	98.2146	98.049	97.9441
564	98.2182	98.0531	97.947
563	98.2213	98.0566	97.9495
562	98.225	98.0613	97.9519
561	98.2277	98.065	97.9538
560	98.2318	98.0688	97.9565
559	98.235	98.0728	97.9597
558	98.2372	98.0758	97.9619
557	98.2403	98.0789	97.9639
556	98.2428	98.082	97.9665
555	98.2451	98.0848	97.9681
554	98.2475	98.0878	97.9707
553	98.2506	98.0911	97.9734
552	98.2532	98.0932	97.9753
551	98.2564	98.0967	97.9777
550	98.2595	98.0997	97.9804
549	98.2615	98.102	97.9825
548	98.2629	98.1044	97.9848
547	98.2665	98.1073	97.9874
546	98.2684	98.1102	97.9894
545	98.2719	98.1138	97.992
544	98.2731	98.1152	97.9931
543	98.2759	98.1187	97.9952
542	98.2785	98.1217	97.9979
541	98.2814	98.1248	98.0007
540	98.2838	98.1273	98.0034
539	98.286	98.1299	98.0048
538	98.2888	98.1335	98.0073
537	98.2923	98.1365	98.0102
536	98.2953	98.1404	98.0133
535	98.2977	98.1432	98.0154
534	98.3015	98.1473	98.0184
533	98.3043	98.1503	98.0207
532	98.306	98.1525	98.0224
531	98.3087	98.1564	98.0247
530	98.3112	98.1596	98.027
529	98.3137	98.163	98.0294
528	98.3162	98.1668	98.0321
527	98.3191	98.1706	98.0349
526	98.3215	98.1751	98.0375
525	98.324	98.1781	98.04
524	98.3247	98.1798	98.0419
523	98.3279	98.1838	98.0451
522	98.3294	98.1857	98.0474
521	98.332	98.1886	98.0499
520	98.3339	98.1911	98.0521
519	98.3369	98.1941	98.0544
518	98.3391	98.1971	98.0576
517	98.3406	98.1992	98.0593
516	98.3418	98.202	98.0609
515	98.343	98.2035	98.0622
514	98.3451	98.2065	98.0647
513	98.347	98.2097	98.0671
512	98.3485	98.2127	98.069
511	98.3514	98.2163	98.0719
510	98.354	98.2185	98.0745
509	98.3548	98.2204	98.0763
508	98.3569	98.2229	98.0789
507	98.3587	98.2258	98.0819
506	98.3607	98.2285	98.0843
505	98.3632	98.2305	98.0867
504	98.3651	98.233	98.0893
503	98.3682	98.2362	98.0917
[truncated: 387 more rows]

## Sheet: Figure 4b
	CA assembly	Planar assembly
Time(s)	Mass change (kg m-2)
0	0	0
10	-0.000705754	-0.00388
20	-0.00565	-0.00847
30	-0.012	-0.01164
40	-0.01659	-0.01659
50	-0.02082	-0.02258
60	-0.02647	-0.02541
70	-0.02999	-0.03035
80	-0.03529	-0.03599
90	-0.04058	-0.03846
100	-0.04905	-0.0434
110	-0.05081	-0.0487
120	-0.05505	-0.05152
130	-0.0614	-0.05822
140	-0.06458	-0.0614
150	-0.07128	-0.06599
160	-0.07516	-0.07093
170	-0.08081	-0.07516
180	-0.08363	-0.0794
190	-0.08998	-0.08434
200	-0.09422	-0.08892
210	-0.10233	-0.09563
220	-0.10586	-0.09845
230	-0.10763	-0.10339
240	-0.11398	-0.10763
250	-0.11857	-0.11292
260	-0.12457	-0.1168
270	-0.12774	-0.12033
280	-0.1355	-0.12739
290	-0.13868	-0.13021
300	-0.14221	-0.13621
310	-0.14821	-0.13939
320	-0.15244	-0.14715
330	-0.15738	-0.14997
340	-0.16373	-0.15491
350	-0.16656	-0.16091
360	-0.17291	-0.16479
370	-0.1775	-0.16973
380	-0.18138	-0.17467
390	-0.18914	-0.18032
400	-0.19267	-0.1835
410	-0.19549	-0.18808
420	-0.20079	-0.19232
430	-0.20643	-0.19691
440	-0.21137	-0.20114
450	-0.21525	-0.20502
460	-0.2202	-0.21137
470	-0.22443	-0.21631
480	-0.23113	-0.2202
490	-0.23678	-0.22584
500	-0.24172	-0.23219
510	-0.24525	-0.23466
520	-0.2509	-0.23819
530	-0.25548	-0.24243
540	-0.25901	-0.24701
550	-0.26536	-0.25478
560	-0.27277	-0.25513
570	-0.27383	-0.26007
580	-0.27913	-0.26607
590	-0.28407	-0.26783
600	-0.28971	-0.27313
610	-0.2943	-0.27877
620	-0.29959	-0.28336
630	-0.30453	-0.28689
640	-0.31053	-0.29183
650	-0.313	-0.29465
660	-0.31935	-0.3003
670	-0.32288	-0.3063
680	-0.32994	-0.31124
690	-0.33347	-0.31512
700	-0.33735	-0.31724
710	-0.34335	-0.32288
720	-0.34758	-0.32747
730	-0.35182	-0.331
740	-0.35782	-0.33664
750	-0.36346	-0.34158
760	-0.3684	-0.34582
770	-0.37264	-0.35076
780	-0.37687	-0.35429
790	-0.38181	-0.35852
800	-0.38958	-0.36311
810	-0.39134	-0.36911
820	-0.39699	-0.37193
830	-0.40193	-0.37828
840	-0.4051	-0.38146
850	-0.41392	-0.38569
860	-0.41639	-0.39134
870	-0.41992	-0.39557
880	-0.42698	-0.39981
890	-0.43086	-0.40369
900	-0.43545	-0.4104
910	-0.43968	-0.41357
920	-0.44498	-0.41745
930	-0.45133	-0.42204
940	-0.45521	-0.42663
950	-0.46015	-0.43227
960	-0.46439	-0.43686
970	-0.47109	-0.44074
980	-0.47356	-0.44533
990	-0.47885	-0.45098
1000	-0.48556	-0.45486
1010	-0.4912	-0.45909
1020	-0.49473	-0.46439
1030	-0.49967	-0.46933
1040	-0.50532	-0.47356
1050	-0.50991	-0.47568
1060	-0.51555	-0.48168
1070	-0.51979	-0.48238
1080	-0.52508	-0.48697
1090	-0.52932	-0.49226
1100	-0.5339	-0.49861
1110	-0.5392	-0.49967
1120	-0.54378	-0.50426
1130	-0.54943	-0.50885
1140	-0.55366	-0.51238
1150	-0.5586	-0.51696
1160	-0.56354	-0.5212
1170	-0.56919	-0.52579
1180	-0.57237	-0.52967
1190	-0.57942	-0.53426
1200	-0.58366	-0.54025
1210	-0.58825	-0.54343
1220	-0.59177	-0.54802
1230	-0.59813	-0.55225
1240	-0.60165	-0.55613
1250	-0.60765	-0.56213
1260	-0.61295	-0.56566
1270	-0.61824	-0.56884
1280	-0.62212	-0.57272
1290	-0.626	-0.57766
1300	-0.63236	-0.58119
1310	-0.63659	-0.5886
1320	-0.64224	-0.59213
1330	-0.64753	-0.59707
1340	-0.65282	-0.60165
1350	-0.65529	-0.60554
1360	-0.65917	-0.61012
1370	-0.67011	-0.61436
1380	-0.67117	-0.6193
1390	-0.67505	-0.62389
1400	-0.68035	-0.62742
1410	-0.6874	-0.632
1420	-0.69129	-0.638
1430	-0.69799	-0.64329
1440	-0.70222	-0.64718
1450	-0.70575	-0.65106
1460	-0.71175	-0.65494
1470	-0.7174	-0.65988
1480	-0.72022	-0.66341
1490	-0.72587	-0.66764
1500	-0.73116	-0.67258
1510	-0.73504	-0.67788
1520	-0.74457	-0.68176
1530	-0.74386	-0.68635
1540	-0.75022	-0.69093
1550	-0.76045	-0.69446
1560	-0.75869	-0.69905
1570	-0.76574	-0.70364
1580	-0.76962	-0.7114
1590	-0.77351	-0.71387
1600	-0.78021	-0.71705
1610	-0.78586	-0.72234
1620	-0.79115	-0.72622
1630	-0.7968	-0.7294
1640	-0.80068	-0.7354
1650	-0.80456	-0.73928
1660	-0.80879	-0.74457
1670	-0.81338	-0.74916
1680	-0.81903	-0.7548
1690	-0.82503	-0.75904
1700	-0.82855	-0.76433
1710	-0.8335	-0.76715
1720	-0.83808	-0.77209
1730	-0.84514	-0.77598
1740	-0.85079	-0.78127
1750	-0.8529	-0.7855
1760	-0.85926	-0.79044
1770	-0.86314	-0.79538
1780	-0.86878	-0.79927
1790	-0.87196	-0.80385
1800	-0.87655	-0.80915
1810	-0.8829	-0.81303
1820	-0.88749	-0.8162
1830	-0.89172	-0.82326
1840	-0.89948	-0.82608
1850	-0.90019	-0.83173
1860	-0.90619	-0.83702
1870	-0.91078	-0.84126
1880	-0.91677	-0.84549
1890	-0.92313	-0.85008
1900	-0.9263	-0.85467
1910	-0.93336	-0.85926
1920	-0.93654	-0.86314
1930	-0.94148	-0.86843
1940	-0.94712	-0.87443
1950	-0.9503	-0.87655
1960	-0.9563	-0.88149
1970	-0.96088	-0.88643
1980	-0.96688	-0.8896
1990	-0.97359	-0.8956
2000	-0.97676	-0.89948
2010	-0.98135	-0.90442
2020	-0.98594	-0.90866
2030	-0.99264	-0.91254
2040	-0.99441	-0.91783
2050	-1.00146	-0.92171
2060	-1.0057	-0.92665
2070	-1.01276	-0.93089
2080	-1.01487	-0.93618
2090	-1.01911	-0.94077
2100	-1.0244	-0.94677
2110	-1.02899	-0.94924
2120	-1.03393	-0.95665
2130	-1.04099	-0.95877
2140	-1.04381	-0.96371
2150	-1.04875	-0.96653
2160	-1.0544	-0.97182
2170	-1.05863	-0.97676
2180	-1.06357	-0.9817
2190	-1.07028	-0.98629
2200	-1.07416	-0.99053
2210	-1.07945	-0.99511
2220	-1.08227	-0.9997
2230	-1.08651	-1.00464
2240	-1.09215	-1.00923
2250	-1.09745	-1.01311
2260	-1.10274	-1.01734
2270	-1.10874	-1.02228
2280	-1.11297	-1.02758
2290	-1.11791	-1.03463
2300	-1.1218	-1.0364
2310	-1.12709	-1.04134
2320	-1.13203	-1.04593
2330	-1.13732	-1.04981
2340	-1.14226	-1.0544
2350	-1.14685	-1.05792
2360	-1.15391	-1.06251
2370	-1.15673	-1.06781
2380	-1.16132	-1.07522
2390	-1.16802	-1.07663
2400	-1.17085	-1.08086
2410	-1.17649	-1.08651
2420	-1.18073	-1.09145
2430	-1.18778	-1.09533
2440	-1.19202	-1.10062
2450	-1.19484	-1.10521
2460	-1.20013	-1.1098
2470	-1.20649	-1.11368
2480	-1.20966	-1.11827
2490	-1.21425	-1.12497
2500	-1.22025	-1.12991
2510	-1.2266	-1.13168
2520	-1.22942	-1.13873
2530	-1.23436	-1.1412
2540	-1.23966	-1.1472
2550	-1.2453	-1.15144
2560	-1.25095	-1.15744
2570	-1.25483	-1.16132
2580	-1.25942	-1.16661
2590	-1.264	-1.16979
2600	-1.27106	-1.17473
2610	-1.27424	-1.18143
2620	-1.27777	-1.18496
2630	-1.28412	-1.18955
2640	-1.28906	-1.19555
2650	-1.29471	-1.20013
2660	-1.30106	-1.20402
2670	-1.30459	-1.21001
2680	-1.30811	-1.21495
2690	-1.31411	-1.21919
2700	-1.31835	-1.22378
2710	-1.32576	-1.22907
2720	-1.32964	-1.2333
2730	-1.33282	-1.23824
2740	-1.33776	-1.24283
2750	-1.34446	-1.24918
2760	-1.34799	-1.25342
2770	-1.35399	-1.25977
2780	-1.35822	-1.26295
2790	-1.36175	-1.26824
2800	-1.36775	-1.27212
2810	-1.3741	-1.27671
2820	-1.37975	-1.28059
2830	-1.38257	-1.28694
2840	-1.38716	-1.29294
2850	-1.3928	-1.29612
2860	-1.39704	-1.30247
2870	-1.40304	-1.30706
2880	-1.40763	-1.31129
2890	-1.41186	-1.31623
2900	-1.4168	-1.32152
2910	-1.42245	-1.32435
2920	-1.42739	-1.32964
2930	-1.43303	-1.33529
2940	-1.43621	-1.33987
2950	-1.44362	-1.34375
2960	-1.44821	-1.3487
2970	-1.45209	-1.35328
2980	-1.45703	-1.35822
2990	-1.46232	-1.36528
3000	-1.46832	-1.36951
3010	-1.47256	-1.37269
3020	-1.4782	-1.37763
3030	-1.48385	-1.38257
3040	-1.48843	-1.38645
3050	-1.49514	-1.39104
3060	-1.49655	-1.39598
3070	-1.50326	-1.40163
3080	-1.50749	-1.40621
3090	-1.51278	-1.40939
3100	-1.51772	-1.41645
3110	-1.52584	-1.42068
3120	-1.52937	-1.42421
3130	-1.53396	-1.42915
3140	-1.5389	-1.43444
3150	-1.54278	-1.43868
3160	-1.54878	-1.44432
3170	-1.55619	-1.44785
3180	-1.56077	-1.45174
3190	-1.56607	-1.45915
3200	-1.57065	-1.46267
3210	-1.57454	-1.46585
3220	-1.57948	-1.47185
3230	-1.58653	-1.47644
3240	-1.58936	-1.48138
3250	-1.595	-1.48455
3260	-1.59959	-1.4902
3270	-1.60665	-1.49408
3280	-1.61053	-1.49902
3290	-1.61476	-1.50467
3300	-1.62006	-1.50855
3310	-1.62429	-1.51243
3320	-1.62959	-1.51772
3330	-1.63735	-1.52266
3340	-1.64123	-1.52655
3350	-1.64723	-1.53078
3360	-1.65005	-1.53572
3370	-1.65746	-1.54172
3380	-1.66029	-1.54666
3390	-1.66593	-1.55195
3400	-1.67052	-1.55548
3410	-1.67616	-1.55901
3420	-1.68005	-1.56466
3430	-1.68534	-1.56783
3440	-1.68993	-1.57242
3450	-1.69593	-1.58089
3460	-1.70016	-1.5823
3470	-1.70581	-1.58724
3480	-1.7111	-1.59147
3490	-1.71569	-1.59747
3500	-1.72027	-1.60171
3510	-1.72557	-1.60559
3520	-1.73051	-1.60947
3530	-1.73545	-1.61441
3540	-1.73968	-1.619
3550	-1.74533	-1.62394
3560	-1.74956	-1.62817
3570	-1.75556	-1.63453
3580	-1.75944	-1.637
3590	-1.76438	-1.64194
3600	-1.77109	-1.64617
3610	-1.77744	-1.65076
3620	-1.78238	-1.65464
3630	-1.7852	-1.65958
3640	-1.78944	-1.66593
3650	-1.79403	-1.66946
3660	-1.8032	-1.67616
3670	-1.80461	-1.67969
3680	-1.8092	-1.68216
3690	-1.81379	-1.68922
3700	-1.81943	-1.69346
3710	-1.82684	-1.69804
3720	-1.82931	-1.70228
3730	-1.83602	-1.70687
3740	-1.84272	-1.71251
3750	-1.84378	-1.71675
3760	-1.85154	-1.72027
3770	-1.85684	-1.72416
3780	-1.85896	-1.7298
3790	-1.86354	-1.73333
3800	-1.87095	-1.73862
3810	-1.87448	-1.74286
3820	-1.88048	-1.74674
3830	-1.88577	-1.75309
3840	-1.89001	-1.75768
3850	-1.89354	-1.76297
3860	-1.89777	-1.76827
3870	-1.90412	-1.77038
3880	-1.90871	-1.77568
3890	-1.91612	-1.78097
3900	-1.9193	-1.78556
3910	-1.92424	-1.79014
3920	-1.92988	-1.79544
3930	-1.93377	-1.80002
3940	-1.93871	-1.80496
3950	-1.944	-1.80779
3960	-1.94823	-1.81449
3970	-1.95494	-1.81767
3980	-1.95776	-1.82155
3990	-1.96376	-1.82755
4000	-1.96976	-1.83037

## Sheet: Figure 4c
	CA assembly	Planar assembly
Time(h)	Evaporation rate(kg m-2 h-1)
1	1.62744	1.54959
2	1.63101	1.53624
3	1.63374	1.52937
4	1.61106	1.49976
5	1.59937	1.47951
6	1.5883	1.45994
7	1.57796	1.44033
8	1.56392	1.43427
9	1.55809	1.41268
10	1.55186	1.42359
11	1.54764	1.37076
12	1.53197	1.34998

## Sheet: Figure 4d
Cycle index	Evaporation rate(kg m-2 h-1)	Performance retentaion(%)
1	1.668	100
2	1.6685	100.03
3	1.6845	100.989
4	1.722	103.237
5	1.628	97.6019
6	1.6385	98.2314
7	1.6185	97.0324
8	1.717	102.938
9	1.663	99.7002
10	1.6595	99.4904

## Sheet: Figure 4e
Sun illumination	Evaporation rate(kg m-2 h-1)	Plus error	Minus error	Theoretical limit
0	0.29233	0.00333	0.00267	0
0.5	0.946	0.079	0.075	0.882
1	1.735	0.023	0.029	1.765
1.5	2.454	0.041	0.071	2.647
2	3.097	0.057	0.102	3.529

[truncated: 10 more sheets: Figure 4g, Figure 4h, FIgure 5d, FIgure 5e, FIgure 6a, FIgure 6c, FIgure 6f, FIgure 7e, FIgure 7f, FIgure 7g]
